# Supplementary material for: MtTRC-1, a Novel Transcription Factor, Regulates Cellulase Production via Directly Modulating the Genes Expression of the Mthac-1 and Mtcbh-1 in Myceliophthora thermophila
Source: Appl Environ Microbiol. 2022 Sep 27;88(19):e01263-22. doi: 10.1128/aem.01263-22 (PMC9552611; doi:10.1128/aem.01263-22)
Supplement: Supplemental file 2 — Tables S1 to S3. Download aem.01263-22-s0002.xlsx, XLSX file, 3.2 MB [file aem.01263-22-s0002.xlsx]

## Sheet: Table S1
Table S1. List of PCR primers used in this study.
Primers	DNA sequences (5¢–3¢)
Construction and verification of the deletion mutants
U6p-F	AGGATCGGTGGAGTGAAGTTCGGAA
U6p-Mttrc-1-R	CTAAAACGAACTCCCGTACGTGTACGCGAGGAAAGAAAGAAAAGAAG
g-Mttrc-1-F	TTTCCTCGCGTACACGTACGGGAGTTCGTTTTAGAGCTAGAAATAG
U6p-Mthac-1-R	CTAAAACAGGTGGTATGTGTTAACGCCGAGGAAAGAAAGAAAAGAAG
g-Mthac-1-F	TTTCCTCGGCGTTAACACATACCACCTGTTTTAGAGCTAGAAATAGCAA
gRNA-R	AAAAAAAGCACCGACTCGGTGCCACTT
Mttrc-1-5'-F	AGCTCGGTACCCGGGGATCCTCTAGATTCAAGACAGCTACGGCAACACCA
Mttrc-1-5'-R	TGCTCCTTCAATATCAGTTAACGTCGACGTGTACGCGGAGGACTGTGACAA
neo-Mttrc-1-F	TTGTCACAGTCCTCCGCGTACACGTCGACGTTAACTGATATTGAAGGAGCA
neo-Mttrc-1-F	AACCGAGATTTCCGCCGCCATTCCCTCAGAAGAACTCGTCAAGAAGGCGAT
Mttrc-1-3'-F	ATCGCCTTCTTGACGAGTTCTTCTGAGGGAATGGCGGCGGAAATCTCGGTT
Mttrc-1-3'-R	TAAAACGACGGCCAGTGCCAAGCTTGAAAGCCTGCTGACATTCGTTGCAT
Mttrc-1-ko-outside-F	GCGCTTTATGTTCGGAGGCACTTGA
Mttrc-1-ko-outside-R	CTCTTCTCACAATCGCCACATCCAA
Mttrc-1-ko-absence-F	TCTGGCTCCGGTCCGCTCGCTCAA
Mttrc-1-ko-absence-R	CCTATCGGGCCGGAGAAAGCTTGCT
Mthac-1-5′-F	GAAACAGCTATGACCATGATTACGAATTCGCGAAGTCAGCATTAGCTGGAGA
Mthac-1-5′-R	GCTCCTTCAATATCAGTTAACGTCGTATGTGTTAACGCCGTCAGGCCGGC
neo-Mthac-1-F	GCCGGCCTGACGGCGTTAACACATACGACGTTAACTGATATTGAAGGAGCA
neo-Mthac-1-F	TTCGGAGGACACGCTCGACTCGCCTCAGAAGAACTCGTCAAGAAGGCGAT
Mthac-1-3′-F	TCGCCTTCTTGACGAGTTCTTCTGAGGCGAGTCGAGCGTGTCCTCCGAAA
Mthac-1-3′-R	TTGTAAAACGACGGCCAGTGCCAAGCTTTGAAGCCTCCGCTCTTCGACTCT
Mthac-1-ko-outside-F	ACCTCGGACGTCTCAGCTCTCGTAA
Mthac-1-ko-outside-R	GCTTTCAAGGAGATAGCGATCTGCGTCA
Mthac-1-ko-absence-F	AACCGTCACCCCGGAGCCGGAGAA
Mthac-1-ko-absence-R	GCTGTTCCTTCTCGTCCTCGGTCTT
Construction and verification of Mttrc-1complementated strains
Mttrc-1-up-F	TGACTTGAAGTAATCTCTGCAGATCTGTAAACGCAAAATTGACCGACTTCC
Mttrc-1-down-R	CTTCAATATCAGTTAACGTCGTCTAGATGTTTTGCGGACTTTTCTCGACGTA
Mttrc-1-up-R	TACCGCCGGGTTCTGTGAGCTCAGCATGGTTGTGGAAGAGGTCGCGTACTTT
NCU10006-orf-F	AAAGTACGCGACCTCTTCCACAACCATGCTGAGCTCACAGAACCCGGCGGTA
NCU10006-orf-R	TTTGACCCGGCCGGGTACCCTCACTTACGAAGCCAATCGCGCCACTGCTGC
Mttrc-1-down-F	CAGCAGTGGCGCGATTGGCTTCGTAAGTGAGGGTACCCGGCCGGGTCAAAG
Mttrc-1-cm-F	TTCAAGACAGCTACGGCAACACCAA
Mttrc-1-cm-R	GAAAGCCTGCTGACATTCGTTGCAT
Construction and verification of Mttrc-1, Mttrc-1-gfp and Mthac-1 overexpression mutants
Mttrc-1-oe-F	GTCGCCAGTTTCGTTCTTCAGAACTAGTATGGCCACCATGCCAGACAACAG
Mttrc-1-oe-R	TGATGATTTCAGTAACGTTAAGTGGATCCTCATCGTTCCTTCTTTACTGATC
Mttrc-1-gfp-R	CTCCTCGCCCTTGCTCACCATTCCGCTTCCTCGTTCCTTCTTTACTGATCCTG
gfp-F	GGATCAGTAAAGAAGGAACGAGGAAGCGGAATGGTGAGCAAGGGCGAGGA
gfp-R	TTTGATGATTTCAGTAACGTTAAGTGGATCCCTATTACTTGTACAGCTCGTCC
PMttrc-1-F	CTGACTTGAAGTAATCTCTGCAGATCTGTAAACGCAAAATTGACCGACTTCC
PMttrc-1-R	TTGTCTGGCATGGTGGCCATACTAGTGGTTGTGGAAGAGGTCGCGTACTTTG
Mthac1-cds-F	ATGTCTGAAATGCACTCCTGGGCCAG
Mthac1-cds-R	TCATTGAAAGCGCCGCCTCTTGAGG
Ptef1-SF	CTTCGACCCCTCCTCAAATCTTCTT
TtrpC-SR	GAGCTATTAAATCACTAGAAGGCA
Cloning DNA-binding domains of Mttrc-1
Mttrc-1-Dbd-F	AAAATCGGATCTGGTTCCGCGTGGATCCCCGCCACAGTCAGAGCGGCCCTTT
Mttrc-1-Dbd-R	GCCCTAGTGGTGGTGGTGGTGGTGCTCGAGACCACAATTTTTGTCACCGCT
Construction of Mttrc-1-GST expression vector
Mttrc-1-gst-F	CCAAAATCGGATCTGGTTCCGCGTGGATCCATGGCCACCATGCCAGACAACA
Mttrc-1-gst-R	CCTAGTGGTGGTGGTGGTGGTGCTCGAGATTCCCCCCTCCTCCGACCCCTAT
Cloning Cy5-labelled primers for EMSAs
PMtcbh1-1F	TCTCCCACGGTACGGAACCTCGTTG
PMtcbh1-1R	GGCGGAAGAGGATCAGCACACAGTT
PMtcbh1-2F	CCTCTACTCTGATCCACCTCACCCA
PMtcbh1-2R	GGTATCATTACGAGAGGTACTGTAC
PMtcbh1-3F	CCTGGGCTTCGCAGAGTCGCACT
PMtcbh1-3R	CACTCTGGTGAGGCTCGCTAGTGCT
PMtcbh1-4F	AGCGAGATCCGTTGCGAAGGGAAGG
PMtcbh1-4R	TGACACGGAAGGCGTCCGCCGAGT
PMtcbh1-5F	CAATCACCGCGGCTGCATTCCCAAG
PMtcbh1-5R	GAAAGCCGCAGCACACCCCATCCCT
PMtcbh1-6F	TTGAAACCAGCCCTTCCTGCTCTAT
PMtcbh1-6R	AACCGGGTACCTGGTGCCATCTTCA
PMtcbh1-7F	GAGAGGTGGGAAGACGCCGAAAACT
PMtcbh1-7R	CGTGCCACAGTGCAGCGCATTCAAG
PMthac1-1F	AGCCTGGAGCCCTCATCATTCGAAC
PMthac1-1R	ATCTCGGGACTCGCACGACGTAGGA
PMthac1-2F	AGTATGTCTCGGCTTGGGTTCTGTC
PMthac1-2R	TGGTTGGCTGCGTTGGCGAAGAGGA
PMthac1-3F	TGTCTGATTCAAGTCCGACCGCGTA
PMthac1-3R	TTTGCACCATGGAACCTGTGCCCAA
PMthac1-4F	TCAAACGGTCGGGCTGCTATTCCAA
PMthac1-4R	GTTAAGGTTGTGCCCGCTTTTCTGC
PMthac1-5F	CAAAAGGAGGACGAACGGTTCCATT
PMthac1-5R	GCTGTGCTACACAACAGTTTCTAAG
PMthac1-6F	CGCCAACAAAATTGACGAGACACTA
PMthac1-6R	GACTCAAGCGATCTGACTTTCGGTC
PMthac1-7F	GGAAGTAACCCCTGAAATGGAGATG
PMthac1-7R	CATTCGGCATTGCAGCGGACCGCAT
DNase I footprinting assay
PMtcbh1-Probe-F	TCGCATTTGCGCGGAGCGTCAAATA
PMtcbh1-Probe-R	TGGGCGGCGATGTCACGTTATGGTT
PMthac1-Probe-F	AAGAAGTCTCGGAACATCCACCGAA
PMthac1-Probe-R	GCAACATGCCAAAACACGCAGTCAG
qRT-PCR analysis
Mtactin-RT-F	TGCCCATCTACGAGGGTTTC
Mtactin-RT-R	TTGATGTCACGGACAATTTCAC
Mtcbh1-RT-F	CAGCGATGGTCCTTCTTG
Mtcbh1-RT-R	CCTTGGTGACGAACTTGAG
Mycth_66729-RT-F	ACTCAATGCGGCGGTAAC
Mycth_66729-RT-R	CTCGTCACCTGGCTGTTG
Mycth_86753-RT-F	GTCCGTGGCAGCAATGTG
Mycth_86753-RT-R	TGGTAGACGCAGTGGTAGC
Mycth_80312-RT-F	TTCTACATGACCTGCTACC
Mycth_80312-RT-R	TGGATGTTGACGAGGATG
Mycth_110651-RT-F	CTGACTACACCGCCACGATTC
Mycth_110651-RT-R	GGATGCCGAGTTGCTGGATG
Mycth_112089-RT-F	CATCCCGACCGAGTACATCAAC
Mycth_112089-RT-R	CCTGCCATCTTCACCTGACTTG
Mycth_111088-RT-F	GGTGGTGGCAACAACAAC
Mycth_111088-RT-R	AGGCACTGGCTGTAGTATTC
Mthac1-total-F	GAATCTATTCTCTCGACCC
Mthac1-total-R	CCAAGGTGGTATGTGTTAAC
Mthac1-intron-F	GCGGAAGAGGAGAACAAGCAGC
Mthac1-intron-R	TGCTGGGTGTAGCTGTTGCTGGG
Mthac1-spliced-F	CAAAACGGTGGACCCATCGTC
Mthac1-spliced-R	GACACTGCAGGATGTTGTGTC
Mthac1-nonspliced-F	CAAAACGGTGGACCCATCG
Mthac1-nonspliced-R	TGCAGGTCCGGGCACAACATCTC
Mttrc1-RT-F	CTACTACCCACACACTTC
Mttrc1-RT-R	CGCTGGAATATTGTAACG
pdi1-RT-F	TGATGCCGATGATAAGAC
pdi1-RT-R	TCATCAAAGTCCTTGTAGA
grp78-RT-F	CGAGATTCTGGTCAATGA
grp78-RT-R	CGAAGATAGTCCTGAAGG
prpA-RT-F	CAAGGAGAACGAGACTAG
prpA-RT-R	GGCGAGTTAATAGAAGGA
Dnak-RT-F	GAGGCGTTGAATAAGTTAG
Dnak-RT-R	CGTCACTGTTCTTCTTCT
cnx1-RT-F	GTCTACAAGGGAATGGAG
cnx1-RT-R	CCTCATACTGAACCACAA
ero1-RT-F	CCTTCTTCTCAAGATGACT
ero1-RT-R	GTTGACTCGGTAATGTGA
fpr2-RT-F	ACAGAATCAGTGTTCATTATC
fpr2-RT-R	CAGCCTCTAATCACCATC
ChIP-qPCR
Mtcbh1-cq-F1	GTGGGATACTTCGTACTG
Mtcbh1-cq-R1	TTGAGGTTCAGGGAGTTA
Mtcbh1-cq-F2	CTGACCTTTGTGACTTGG
Mtcbh1-cq-R2	CATCAAGAGCTGGGAATC
Mtcbh1-cq-F3	TCTACTCTGATCCACCTC
Mtcbh1-cq-R3	GTCTGGGAGATAGTCAAG
Mtcbh1-cq-F4	GTCAAATACGCTCTTCTG
Mtcbh1-cq-R4	CGATTAAGGTTGCTGAAG
Mthac1-cq-F1	CCTGACATACAAGTATTGAG
Mthac1-cq-R1	CGTAGGAGGACTTATTAGTG
Mthac1-cq-F2	GCACTAATAAGTCCTCCTACG
Mthac1-cq-R2	GGGTCGAGAGAATAGATTC
Mthac1-cq-F3	TCATCATTCGAACAGGAACC
Mthac1-cq-R3	CTCAATACTTGTATGTCAGG
Mthac1-cq-F4	GCTCTCGTAAGACAAATCG
Mthac1-cq-R4	GGCTCCAGGCTTCTTTTATG
Mthac1-cq-R4	GGCTCCAGGCTTCTTTTATG
Determining the copy numbers of the marker by RT-PCR
Neo-RT-F	CGTGATATTGCTGAAGAG
Neo-RT-R	GAAGAACTCGTCAAGAAG
Bar-RT-F	TCCAAATGAGCCCAGAACG
Bar-RT-R	CTCGATGTAGTGGTTGAC

## Sheet: Table S2
Table S2. The profiles of RNA-seq reads mapped to the genome of M. thermophila and the differential expression analysis.
GeneID	Description	MtWT_Avicel4h_1_RPKM	MtWT_Avicel4h_2_RPKM	MtWT_Avicel4h_3_RPKM	MtWT_Avicel6h_1_RPKM	MtWT_Avicel6h_2_RPKM	MtWT_Avicel6h_3_RPKM	MtWT_Starch4h_1_RPKM	MtWT_Starch4h_2_RPKM	MtWT_Starch4h_3_RPKM	ΔMttrc-1_Avicel4h_1_RPKM	ΔMttrc-1_Avicel4h_2_RPKM	ΔMttrc-1_Avicel4h_3_RPKM	ΔMttrc-1_Avicel6h_1_RPKM	ΔMttrc-1_Avicel6h_2_RPKM	ΔMttrc-1_Avicel6h_3_RPKM	ΔMttrc-1_Starch4h_1_RPKM	ΔMttrc-1_Starch4h_2_RPKM	ΔMttrc-1_Starch4h_3_RPKM	log2FoldChange(ΔMttrc-1 Vs MtWT under Avicel 4h)	padj(ΔMttrc-1 Vs MtWT under Avicel 4h)	log2FoldChange(ΔMttrc-1 Vs MtWT under Avicel 6h)	padj(ΔMttrc-1 Vs MtWT under Avicel 6h)	log2FoldChange(ΔMttrc-1 Vs MtWT under Starch 4h)	padj(ΔMttrc-1 Vs MtWT under Starch 4h)
Mycth_100011	Hypothetical protein	0.213452	0.228711	0.100668	0.349007	0.146791	0.4373	0.423349	0.515127	0.231992	0.106793	0.101173	0.100462	0.498934	0.305122	0.808056	0.780062	0.766733	1.00891	-0.812663	0.251315	0.42215	0.42903	1.16053	0.0177612
Mycth_100068	Glycoside Hydrolase Family 11 protein	1614.42	1452.16	1360.33	1663.69	1693.91	1602.58	0	0.415341	0.73485	395.645	400.206	369.389	20.8888	23.8144	22.2398	0.274544	0.0607168	0.0655545	-1.93804	1.15762e-222	-6.58317	0	-1.49035	0.0340735
Mycth_100089	dioxygenase-like protein	3.63154	3.15616	2.89255	4.0999	4.02359	4.1333	0.210602	0.531155	0.54819	2.05916	2.91664	3.89316	2.95254	2.46099	1.4851	0.655382	0.498235	0.537933	-0.141304	0.666266	-1.19948	1.30895e-05	0.410466	0.414355
Mycth_100127	YCII-related	1009.83	967.776	886.391	1442.44	1527.78	1506.67	566.226	553.564	571.127	624.767	623.376	620.652	711.943	673.641	684.309	470.611	463.871	469.721	-0.627842	1.54342e-43	-1.48598	5.57837e-247	-0.245818	4.30451e-07
Mycth_100290	Short-chain dehydrogenase/reductase SDR	6.93816	6.55807	7.82231	7.33915	7.22932	7.02933	18.533	20.0651	18.7039	12.3189	12.955	12.2317	16.6663	16.2514	19.6278	16.4578	17.176	17.6668	0.797322	5.59089e-16	0.908292	7.70756e-21	-0.137159	0.170322
Mycth_100400	Hypothetical protein	0	0	0	0	0	0	0.0413465	0.0434497	0.0717491	0	0	0	0.20127	0.0377464	0.0416518	0	0.133386	0.0480045	0	1	3.04803	0.2034	0.215722	0.941414
Mycth_100401	Xanthine/uracil/vitamin C permease	0.1239	0.212412	0.280481	0.607754	0.482834	0.380752	0.25867	0.19028	0.17955	0.247956	0.293635	0.262413	0.478488	0.377836	0.442986	0.47795	0.250345	0.51055	0.357005	0.560685	-0.558434	0.237126	1.00575	0.0645009
Mycth_100435	Hypothetical protein	3.22066	3.1551	3.90578	5.05103	5.16795	4.94862	7.97257	7.67152	9.50107	2.39399	2.61693	3.13989	6.26565	7.45377	6.09614	4.01671	6.40415	3.56872	-0.358697	0.261962	0.0141416	0.963566	-0.826659	0.00115921
Mycth_100489	Lipoxygenase, C-terminal	3.89115	4.38992	4.44704	5.57841	5.30939	5.87867	8.66094	7.22699	6.41455	4.53222	5.44034	5.18406	9.47827	10.222	10.2187	8.17182	9.31353	9.48171	0.235095	0.094926	0.464036	0.000160945	0.297065	0.0196533
Mycth_100518	Glycoside Hydrolase Family 61W protein	1301.95	1223.88	1348.8	374.788	376.387	370.55	1.19141	0.486892	0.631724	208.362	223.154	241.729	31.6402	28.5815	34.4724	0	0	0	-2.53797	1.03421e-259	-3.94069	0	-5.86321	4.18466e-06
Mycth_100519	Inositol polyphosphate related phosphatase	5.09624	5.1429	4.23437	8.12822	7.62096	8.51377	8.76806	9.13662	7.81223	4.84517	5.45337	5.29875	10.1432	9.92841	10.2282	10.9773	10.1735	9.68379	0.095618	0.3975	-0.0512247	0.612071	0.288439	0.00193308
Mycth_100541	Extracellular membrane protein, 8-cysteine region, fungi	1.53991	1.15499	2.46923	6.47445	5.64794	5.71808	4.9831	3.8852	6.41569	1.2327	1.45979	1.63071	3.12996	3.22848	4.21023	1.25058	3.11143	1.8663	-0.29485	0.611904	-1.13078	0.00305508	-1.29102	0.00291454
Mycth_100566	Aminoglycoside phosphotransferase	0	0	0	0	0	0	0	0	0	0	0	0	0	0	0.0439593	0	0	0.050664	0	1	0.338712	0.9605	1.12208	0.878585
Mycth_100589	Fumarate reductase/succinate dehydrogenase flavoprotein, N-terminal	14.4751	14.2559	14.4378	6.97801	6.98933	5.79695	11.7344	12.5002	11.0461	7.67354	8.46676	7.89988	8.66999	9.47998	10.6227	8.66024	6.49943	8.88357	-0.859598	7.97591e-13	0.16549	0.223384	-0.528858	2.51916e-05
Mycth_100608	Hypothetical protein	0.160543	0.688081	0.113572	1.12499	0.966046	0.668089	0.251378	0.308192	0.508923	0.120483	0.237798	0.236125	0.815787	0.611974	0.506468	0.366691	0.495585	0.486428	-0.691473	0.364771	-0.888586	0.107656	0.337795	0.647566
Mycth_100654	Serine/threonine protein kinase	4.21577	4.42325	3.82951	6.59512	5.52382	6.59481	9.62459	10.018	8.82702	4.26712	5.19166	4.05538	10.3004	11.2546	11.4873	9.44871	8.52464	9.45165	0.103064	0.370863	0.449019	1.92519e-06	-0.0299736	0.804132
Mycth_100744	Hypothetical protein	8.62591	9.35193	8.90653	12.2003	10.5692	10.9142	19.3405	19.6524	17.9829	9.32931	10.423	9.26867	14.9391	14.6246	15.5831	18.6011	17.7994	18.7021	0.0959272	0.28589	0.0492215	0.561031	-0.0244408	0.792864
Mycth_100777	Protein of unknown function UPF0029, N-terminal	15.8683	16.7945	12.2184	26.929	30.1395	25.2114	33.0611	40.995	38.0715	16.0727	17.8056	14.9369	30.9369	35.3671	29.4911	38.2003	35.843	41.0537	0.112143	0.455079	-0.154098	0.224299	0.0603006	0.678253
Mycth_100809	EXS, C-terminal	18.2154	19.9597	20.462	10.0173	9.52676	10.322	32.4137	34.0625	28.8981	12.225	13.4816	13.6643	18.7217	19.957	17.3881	27.3029	27.2628	27.7918	-0.589395	2.51139e-13	0.537257	7.86815e-11	-0.188034	0.022078
Mycth_100838	Lipase, active site	0.916072	0.774915	1.95552	1.63298	2.15519	2.90156	1.71119	1.11067	1.26638	2.12276	2.39955	2.32595	5.24293	4.41091	3.54905	2.64299	2.76019	2.16204	0.874434	0.0114518	0.613615	0.0483263	0.912428	0.00799178
Mycth_100975	Hypothetical protein	2.44433	4.44103	3.70896	6.33006	5.84681	9.38943	7.32183	7.92742	5.67904	4.78538	3.27424	4.87682	6.69635	5.57026	9.38749	16.6142	15.747	12.6225	0.28249	0.407412	-0.364524	0.198251	1.13415	1.33022e-05
Mycth_101019	Hypothetical protein	76.1656	80.469	43.5405	230.16	215.905	222.785	34.6567	40.1199	54.512	74.9698	90.043	84.6051	40.5974	41.9598	46.6745	43.075	44.6419	49.2746	0.312698	0.0825665	-2.74465	5.77712e-63	0.100687	0.645345
Mycth_101105	Hypothetical protein	7.49981	7.74195	5.38319	8.22494	8.95241	7.61216	17.6243	19.5441	18.1746	8.9505	9.03873	7.36092	12.6598	13.841	13.311	13.8155	14.3939	12.7917	0.289934	0.0140231	0.309272	0.00539222	-0.409117	0.000139042
Mycth_101107	Major facilitator superfamily	1.24167	1.09164	1.35137	2.231	1.05824	1.38605	4.05458	4.78469	5.24813	3.3132	3.47084	2.73467	3.88274	4.18699	4.31887	4.39548	5.71814	6.21233	1.35087	1.20452e-08	1.03291	6.08653e-06	0.229616	0.308396
Mycth_101172	Hypothetical protein	3.91817	5.01824	4.56194	2.39527	1.78933	3.01802	1.34204	1.20884	1.05353	1.50087	1.77736	1.72884	1.18215	2.15867	1.25538	3.38708	3.67663	3.41309	-1.44667	3.67772e-10	-1.00693	3.67457e-05	1.56613	1.78275e-10
Mycth_101222	Hypothetical protein	0.168146	0	0.0396501	0.0490944	0.192722	0.32295	0	0	0.038073	0	0	0	0.128163	0.200298	0.132613	0.0853457	0.0471866	0	-3.02482	0.111202	-0.654829	0.64211	1.60328	0.464491
Mycth_101224	Cytochrome P450	0.46069	0.598331	0.934914	0.407606	0.816039	0.804388	1.64671	1.43951	1.97247	0.5867	0.74441	0.854157	1.41876	1.46342	1.86439	1.1479	1.14396	0.930559	0.105221	0.768601	0.854805	0.00242893	-0.629238	0.0261998
Mycth_101261	Thiolase-like	0.15859	0.518725	0.259809	0.194965	0.162636	0.171002	1.25467	1.42836	1.27761	0.167041	0.0791256	0.0883902	0.746482	0.835203	0.623187	0.728696	0.646493	0.515915	-1.46189	0.000158356	1.68883	4.64989e-07	-1.03947	0.000348105
Mycth_101321	Hypothetical protein	0.722926	0.67778	0.681888	0.703588	0.725016	0.887092	1.69793	1.48692	1.36409	0.39183	0.713867	0.708847	2.08164	1.77973	1.61544	0.825605	0.811497	1.16821	-0.230049	0.569993	0.873702	0.00471583	-0.680454	0.032611
Mycth_101345	Hypothetical protein	24.272	22.933	19.4844	22.852	20.5852	19.4701	30.0685	30.2132	34.5083	17.4546	21.3501	17.0139	22.3929	23.5133	24.7996	13.5721	12.3024	11.6832	-0.269769	0.0264275	-0.205402	0.0846893	-1.31201	2.22554e-29
Mycth_101354	Carbohydrate-Binding Module Family 1 protein	23.0431	24.3495	22.9017	33.4749	32.0011	31.4963	0.221354	0.581534	0.512158	1.16702	1.25637	1.12278	3.08891	3.70481	2.37854	0.358772	0.277705	0.385497	-4.32371	8.20216e-128	-3.7683	4.70438e-186	-0.347501	0.455308
Mycth_101394	Basic-leucine zipper (bZIP) transcription factor	37.9117	45.0391	46.7305	27.8989	26.2827	27.2881	33.2735	36.6618	30.9702	24.1609	25.2534	26.6782	24.8755	23.9573	27.7133	34.1888	35.8632	34.2597	-0.783745	1.09372e-17	-0.463218	9.55101e-07	0.0721313	0.512786
Mycth_101399	GCN5-related N-acetyltransferase	1.53726	1.60075	1.5521	3.0597	3.0772	2.55055	5.6277	6.34147	4.52992	1.55988	3.15571	2.47115	6.35916	5.83922	4.30316	6.11024	6.31908	7.00624	0.595436	0.00982797	0.551435	0.00725891	0.261104	0.230454
Mycth_101406	Carbohydrate/puine kinase, PfkB, conserved site	17.1266	15.9819	14.9958	15.8624	14.5615	16.3573	30.5169	31.5302	27.8768	12.1858	10.8958	10.3649	34.811	34.4819	37.828	24.4757	27.4192	27.0943	-0.533902	2.30836e-08	0.823432	5.33391e-22	-0.164242	0.068986
Mycth_101411	Tryptophanyl-tRNA synthetase, class Ib	88.982	88.127	80.4757	83.3338	78.8525	79.5402	80.2389	83.0018	85.085	94.9941	86.6764	89.5688	86.5337	87.7429	86.1076	81.5558	83.1795	84.6275	0.062926	0.20259	-0.265415	3.48852e-09	0.0279297	0.616521
Mycth_101506	SET	4.32488	4.53546	3.47181	4.76445	4.35936	5.10572	6.30761	5.88823	5.30615	7.70373	5.45194	5.34142	9.38288	7.57069	8.5475	5.60471	5.26793	6.17092	0.580723	0.000369442	0.469876	0.00289199	-0.0150327	0.944819
Mycth_101575	RNA recognition motif, RNP-1	0.929635	1.1289	0.379974	1.84573	1.91792	2.02358	1.87613	1.83559	2.46982	0.744175	1.06486	1.60429	2.77133	3.1893	3.51927	1.47848	2.46969	1.38957	0.482908	0.205107	0.339705	0.292479	-0.193969	0.607929
Mycth_101588	Protein-tyrosine phosphatase, active site	7.24745	6.56777	7.31051	15.1226	14.2005	13.24	11.63	13.3048	12.4701	8.59426	9.53727	8.92215	19.6728	19.9031	19.8856	16.0761	15.0787	16.0769	0.339272	0.000181886	0.108518	0.188149	0.359847	9.59388e-06
Mycth_101623	Heat shock protein Hsp70	0.85568	1.0002	0.880478	2.02898	1.63458	2.35729	1.38042	1.53597	1.87879	0.908108	0.983224	1.00682	2.7933	1.72972	1.88141	0.684379	0.66945	1.57128	0.0698376	0.865578	-0.281473	0.355395	-0.710252	0.0307921
Mycth_101673	Hypothetical protein	0.0964903	0.186099	0.200228	0.946605	0.84051	0.963688	0.846071	1.376	0.699141	0.289652	0.297277	0.40872	1.76511	1.67354	1.56258	1.15582	1.16977	1.2162	1.02196	0.023445	0.491472	0.0813697	0.31232	0.322139
Mycth_101679	Src homology-3	0.537322	0.411239	0.463378	0.860625	1.2845	1.21876	1.33011	1.162	0.945512	0.460851	0.363833	0.523847	1.46659	1.00948	1.50137	0.748056	0.861648	0.74424	-0.0806505	0.832067	-0.133827	0.625893	-0.519921	0.0615761
Mycth_101730	Hypothetical protein	0.0235064	0	0.022172	0.109812	0.350247	0.0601968	0.0981497	0.0515711	0.23419	0.0470422	0.139271	0	0.167224	0.134406	0.0741557	0.21476	0.263863	0.0284886	1.96119	0.218845	-0.854693	0.411787	0.412135	0.735403
Mycth_10175	Fungal transcriptional regulatory protein, N-terminal	5.01444	6.90803	7.88298	2.42621	1.1221	2.20137	13.5346	12.7039	11.3325	6.23614	6.25317	5.75966	7.69267	9.30695	8.8135	10.3019	11.5792	9.57895	-0.134323	0.497234	1.80057	1.04535e-21	-0.232605	0.209526
Mycth_101762	Hypothetical protein	5.31244	4.48324	8.33666	4.83174	3.71801	4.75555	28.1199	27.178	27.1235	9.69069	8.96904	9.40382	16.9613	18.5928	17.5007	18.5171	15.9901	16.4664	0.60558	0.000353909	1.62591	2.17336e-22	-0.669552	6.61163e-06
Mycth_101800	Glycoside Hydrolase Family 30 protein	1.56666	1.19904	1.59835	2.80056	2.19875	3.64357	1.335	0.491018	1.07145	3.80713	3.59921	3.16008	2.69694	2.68128	3.73198	1.46055	1.11258	1.12373	1.25759	2.44715e-06	-0.293404	0.277668	0.368782	0.290246
Mycth_101870	Polynucleotidyl transferase, Ribonuclease H fold	3.53577	3.78853	2.85171	9.39595	7.75273	8.33292	5.91073	6.40813	6.17274	3.02524	3.82543	3.10515	4.53074	5.15191	5.01136	5.514	5.43576	6.83147	-0.0438124	0.821006	-1.16611	2.40734e-18	-0.0369732	0.83793
Mycth_101972	Glycoside Hydrolase Family 95 protein	0.34339	0.135556	0.11933	0.232184	0.0621443	0.231415	0.169793	0.158604	0.130953	0.0542534	0.21416	0.106327	0.238777	0.327241	0.380104	0.256855	0.0811497	0.306654	-0.707441	0.341825	0.485498	0.475727	0.514155	0.501109
Mycth_102118	Scytalone dehydratase	0.0872317	0	0.246839	1.32441	0.499908	0.893557	0.182116	0.287069	0.158014	0	0.103366	0	0.797868	0.166259	0.366921	0.265657	0	0.105721	-1.73763	0.341825	-1.4057	0.142161	-0.67932	0.654541
Mycth_102133	Hypothetical protein	2.35925	2.35357	2.99268	2.42283	1.35204	1.87503	0.764298	0.758554	1.10525	1.13966	1.25321	1.14868	1.73624	1.97696	1.6682	1.1149	1.23283	1.13386	-1.14167	9.39578e-05	-0.43901	0.135226	0.414022	0.265494
Mycth_102138	Hypothetical protein	24.4096	23.5921	33.8359	27.9301	27.0322	28.2984	32.6251	31.6613	28.4568	2.72305	3.02926	2.71686	4.27419	3.69358	3.81557	12.9756	10.6454	14.192	-3.29444	1.08596e-57	-3.19426	1.54645e-66	-1.27179	1.00442e-15
Mycth_102172	Lipocalin	40.4163	37.1257	29.4096	30.0332	28.2316	29.7066	4.02879	4.37643	4.04547	36.1024	33.9662	38.2175	12.957	12.3978	11.0356	1.89293	1.9958	1.2088	0.00851027	0.957072	-1.64519	3.30568e-48	-1.25109	1.93918e-10
Mycth_102226	Metallophosphoesterase	0.0458695	0.147446	0.0865313	0.857137	0.315443	0.939729	0.478815	0.201268	0	0.0458983	0.163061	0.269857	0.326315	0.0874249	0.19294	0.046564	0.0514894	0.0555918	0.755139	0.54807	-2.17313	0.0162271	-2.1061	0.11433
Mycth_102290	Short-chain dehydrogenase/reductase SDR	15.1462	14.8126	14.1305	29.0746	32.5736	28.1385	52.6059	59.1485	58.2146	12.4552	18.535	17.5622	53.5669	49.915	54.4422	31.4778	32.5199	36.3124	0.121301	0.390102	0.440266	7.73545e-05	-0.739447	1.80205e-11
Mycth_102295	Nitrilase/cyanide hydratase and apolipoprotein N-acyltransferase	19.4653	18.1618	22.5894	28.1615	24.9425	24.6441	22.6022	26.151	29.3668	11.8725	13.8005	12.6098	30.7847	27.5643	26.5639	27.0312	20.9295	19.9464	-0.671907	1.9035e-06	-0.245858	0.0715331	-0.178057	0.236723
Mycth_102297	Growth factor, receptor	0.621397	0.285351	0.209329	0.466541	0.763095	0.681994	1.62164	1.21723	1.28642	0.932681	0.420762	0.78338	1.6239	1.56503	0.840141	0.856093	0.946647	0.860692	0.939762	0.0758581	0.706179	0.123201	-0.608977	0.189881
Mycth_102322	Polysaccharide Lyase Family 3 protein	16.4739	14.4949	13.2136	20.4336	17.5036	18.0914	2.88701	2.96791	3.32176	5.83567	4.48841	5.37651	4.15499	4.01075	4.80505	2.13619	2.42964	1.82168	-1.49972	6.32683e-21	-2.48607	2.21901e-54	-0.500906	0.0420913
Mycth_102448	Hypothetical protein	0.0565209	0.121123	0	0.132022	0.32391	0.0723715	0.0590001	0.248005	0.102384	0.113113	0	0	0.114882	0.215452	0	0.114753	0.0634457	0.137002	-0.518532	0.80641	-1.04628	0.45877	-0.340963	0.847528
Mycth_102510	Transcription factor jumonji/aspartyl beta-hydroxylase	4.08796	5.11706	4.75681	5.30977	5.34231	7.43575	14.0381	12.2376	13.0454	4.09053	5.93061	5.66414	14.8709	12.9251	14.5034	10.6267	11.1504	12.2703	0.14913	0.433348	0.857218	1.49748e-08	-0.187397	0.252615
Mycth_102522	exo-beta-1,3-glucanase	1.63948	2.15881	1.91904	3.48345	2.58094	3.23739	12.4952	14.2359	12.1654	1.28473	0.819219	1.34802	3.95465	4.06594	4.81896	4.65201	5.03322	5.19485	-0.732762	0.000142857	0.0932289	0.580395	-1.36395	1.67715e-24
Mycth_102533	Sugar transporter, conserved site	3.61011	3.64329	3.32598	6.66755	7.31326	6.98752	8.17229	9.99246	6.31133	5.33455	5.42192	6.44573	10.6014	9.66094	10.6384	11.4417	10.3431	10.7856	0.688998	2.67525e-06	0.18579	0.188271	0.440695	0.00129517
Mycth_102652	Hypothetical protein	73.3975	80.4085	70.7838	80.5938	82.7102	91.5216	69.5997	69.3777	75.4236	79.0719	67.7905	67.6366	74.3138	77.6595	72.7103	119.632	109.648	114.061	-0.0751726	0.447423	-0.552349	6.55729e-11	0.700664	2.96292e-17
Mycth_102790	Hypothetical protein	2.49807	2.41998	2.38854	5.15558	6.70693	4.95129	4.46514	5.18026	4.98998	3.15023	2.71682	3.78486	5.56437	4.89163	6.04546	5.03704	4.72476	4.93532	0.388168	0.0547218	-0.405175	0.0156715	0.0291251	0.898383
Mycth_102792	Hypothetical protein	33.6363	29.8725	25.3659	24.5884	23.2352	24.1145	37.0432	35.0934	40.8184	34.3568	35.8622	38.513	57.1265	53.6853	54.7859	41.0748	42.6962	39.0712	0.280084	0.00280012	0.830192	1.93967e-20	0.142105	0.153026
Mycth_102797	ATPase, P-type, K/Mg/Cd/Cu/Zn/Na/Ca/Na/H-transporter	8.45791	8.86438	8.87324	12.4411	11.7008	11.2245	25.2254	25.5618	23.1935	11.054	11.5856	10.6046	7.07949	7.06145	6.85856	29.1998	30.5446	31.1104	0.32956	2.50897e-06	-1.12535	4.41663e-59	0.319529	1.19185e-07
Mycth_102849	Carbohydrate-Binding Module Family 18 protein	0.0705191	0.226681	0.133032	0.164718	0.242479	0.361181	0.184031	0	0.159675	0.0705633	0.125344	0.0829748	0.609172	0.537622	0.741557	0.32214	0	0.128199	-0.639379	0.559627	0.930531	0.234965	0.413567	0.716267
Mycth_102871	Fungal transcriptional regulatory protein, N-terminal	2.06764	3.22247	3.62192	1.34852	0.553991	1.23778	8.66136	7.80586	7.22323	2.98249	2.80009	3.34911	9.76971	8.77726	9.74184	8.69562	9.97712	7.38748	0.0188438	0.948771	2.80692	3.49247e-36	0.161544	0.446923
Mycth_102878	Insulin-like	6.2165	7.30402	4.85264	4.80679	4.42248	3.78778	1.83487	1.599	2.09683	1.15828	0.812835	1.4629	2.48352	3.10507	2.47958	1.52325	1.44375	1.81858	-2.42549	1.12083e-21	-1.06237	2.11555e-06	-0.197779	0.533718
Mycth_102943	Alpha/beta hydrolase fold-3	25.0042	20.55	17.5118	20.2109	20.6547	17.0114	12.1615	10.6127	14.131	14.2484	14.9356	15.3917	21.6377	22.2376	21.4934	13.6596	15.7163	12.9225	-0.511575	6.56568e-05	-0.198534	0.128746	0.215743	0.135535
Mycth_102965	Cytochrome P450	4.64999	4.76844	4.6282	12.4274	15.1388	12.6751	5.38998	5.03827	4.41827	6.65109	6.21996	5.77342	5.65345	6.66057	7.28969	10.1358	10.3753	11.5132	0.396862	0.00496403	-1.41235	2.34471e-31	1.13346	1.23758e-18
Mycth_102971	Berberine/berberine-like	25.4548	24.0276	20.6942	23.9245	21.4647	21.8453	7.30713	5.88377	6.23029	35.932	35.0825	32.1616	12.5035	14.3236	14.5947	4.24518	5.10241	4.7377	0.544933	2.06968e-09	-1.07145	1.64212e-29	-0.444231	0.000593117
Mycth_102977	Major facilitator superfamily MFS-1	7.51423	7.91721	7.32392	9.25123	8.72018	8.41881	5.32727	4.67093	4.59388	4.04143	4.11814	4.49441	18.2642	22.0495	21.4993	15.2242	14.0581	13.8121	-0.860927	2.47784e-11	0.854721	1.32114e-15	1.58762	4.5523e-42
Mycth_102985	Acyl carrier protein-like	4.23293	5.21756	5.26348	5.56934	4.68747	5.47433	5.76965	6.77302	4.41514	3.29611	3.97875	4.30653	5.16977	6.08619	5.23214	5.50319	5.25765	4.93083	-0.358489	0.0117855	-0.30371	0.0288177	-0.0866046	0.600672
Mycth_102997	Major facilitator superfamily	1.07586	1.09046	2.08442	1.35837	0.766526	1.22864	0.121411	0.350862	0.131678	1.04744	0.930297	1.19746	0.206855	0.609616	0.122307	0.177105	0.130559	0.0704806	-0.443339	0.36282	-2.18754	8.28926e-06	-0.601456	0.447195
Mycth_103022	Hypothetical protein	0.0610975	0	0.115258	0.0713558	0	0.156463	0	0.0670216	0.332021	0.305679	0.144797	0.431335	0	0	0.0642483	0	0.137166	0.0740474	2.27137	0.152115	-2.1249	0.283722	-0.965602	0.601335
Mycth_103025	Protein of unknown function DUF647	28.5689	28.7745	27.4226	36.9377	38.6771	33.7402	40.9088	39.8189	41.857	27.376	26.9231	28.8693	54.7889	52.8172	56.0905	51.9295	52.4046	49.2478	-0.0403985	0.623645	0.207214	0.00158441	0.347465	8.17201e-08
Mycth_103032	arabinan endo-1,5-alpha-L-arabinosidase	6.18641	7.633	7.16141	5.85671	5.26425	5.94098	3.17996	2.57055	3.22604	8.95715	10.7739	8.27172	8.81152	9.02187	8.7232	1.90305	1.73609	1.87441	0.401937	0.0106632	0.267332	0.105207	-0.685795	0.00242671
Mycth_103061	Phosphopantetheine attachment site	1.76816	1.50537	1.38336	1.75288	2.08159	2.01832	2.27496	2.37564	2.40218	1.71441	1.63232	2.0966	2.34719	2.42955	2.22689	3.20723	2.88488	3.10643	0.21255	0.113435	-0.113139	0.384752	0.405844	0.000656975
Mycth_103070	Chitin-binding, domain 3	75.3025	69.9785	122.916	46.0271	41.6059	46.6759	9.89886	13.0869	12.1444	36.9351	37.0334	32.8137	6.21762	5.68454	7.2377	139.687	135.577	138.409	-1.34909	4.2072e-12	-3.18444	4.45521e-55	3.58082	1.3009e-74
Mycth_103080	Dihydrodipicolinate synthetase	40.3037	34.7824	36.2526	85.5153	93.4864	80.2116	63.488	64.6169	65.5331	33.3946	29.5518	30.7388	95.0326	90.3291	93.1064	47.9951	51.0759	48.9015	-0.261493	0.00113203	-0.270749	0.000100282	-0.36606	7.2785e-07
Mycth_103090	Hypothetical protein	4.17181	5.36405	6.09068	7.41431	6.31999	6.31719	8.86108	9.3516	10.4154	5.6627	6.31901	5.1221	11.0971	10.0946	9.23167	12.5576	13.0308	11.7828	0.112538	0.522469	0.22832	0.124938	0.40542	0.00402879
Mycth_103096	Phosphopantetheine attachment site	4.94138	4.80427	3.65367	9.42327	10.7153	9.3407	13.8308	14.0861	13.5202	5.58229	5.24205	5.84622	5.96862	5.57084	5.3337	14.0309	13.0077	13.3904	0.306371	0.00105186	-1.17863	1.09355e-42	-0.0125107	0.914004
Mycth_103122	Protein kinase, core	6.71995	7.32377	7.09909	8.34155	5.94165	6.14605	20.3627	19.6293	18.7112	9.79806	11.0115	10.8437	17.5612	18.4433	19.7862	7.13353	6.81048	8.00466	0.567104	9.16092e-06	1.07504	1.19784e-18	-1.39834	1.05129e-31
Mycth_103124	Hypothetical protein	0.647472	0.506977	0.657695	1.19244	0.542309	0.829047	0.337936	0.327808	0.270658	0.0747552	0.0295089	0.175808	0.227774	0.237317	0.314244	0.884793	0.698845	0.995974	-2.72236	4.52803e-06	-2.09212	1.38565e-06	1.48892	0.000640355
Mycth_103134	Hypothetical protein	3.1462	3.37111	6.43817	10.7742	8.31225	10.1054	0.723637	2.63231	1.44893	3.89519	3.09624	2.76075	1.40904	1.27044	2.52339	9.85215	9.15837	11.1806	-0.431961	0.218172	-2.86539	4.0743e-19	2.68413	2.55047e-16
Mycth_103164	Methyltransferase type 12	0	0	0	0	0	0	0	0	0	0	0	0	0.115749	0.108539	0.0598842	0.0578096	0.127849	0	0	1	2.5455	0.486235	2.57122	0.526674
Mycth_103320	Hypothetical protein	0	0	0.2636	0	0.320311	0	0	0.153281	0.126557	0	0	0.164413	0	0.532644	0	0	0	0	-0.712987	0.850263	0.347815	0.916875	-1.6818	0.6482
Mycth_103330	Peptidase M20	10.518	12.5515	11.3809	15.4064	16.7727	13.5127	13.256	13.0428	14.0824	14.0798	14.7978	13.9487	17.8393	17.3314	18.4217	11.6771	13.2282	12.5768	0.301419	0.00452862	-0.145927	0.159688	-0.0881746	0.467429
Mycth_103334	alpha-mannanase	22.8769	23.6541	18.677	31.7697	31.7292	30.7284	39.5665	39.154	39.5536	35.5873	47.2687	43.0909	43.8613	45.8006	41.2063	37.9248	37.8003	36.4629	0.939386	1.48135e-23	0.101135	0.316679	-0.0535494	0.644559
Mycth_103379	GroES-like	16.3309	13.6047	11.6133	24.9644	24.4507	22.4434	16.3332	17.4922	19.0503	6.75888	5.26846	5.53322	20.3767	19.3517	20.0052	9.85138	10.9894	9.53345	-1.24747	3.12378e-21	-0.640505	1.01066e-08	-0.778585	2.11316e-10
Mycth_103537	Glycoside Hydrolase Family 61L protein	86.0456	84.892	107.195	68.4897	58.794	62.1223	3.24733	3.99337	3.53695	23.1807	27.2942	24.61	13.5879	11.9214	12.8764	1.81416	2.08035	1.84501	-1.90703	6.16819e-63	-2.67621	4.53588e-107	-0.885073	0.000217569
Mycth_103571	t-SNARE	2.14847	3.07866	2.92989	2.05573	1.95813	2.55212	6.91728	7.32593	7.08027	4.11833	3.95682	4.38585	7.36588	6.24098	6.07008	5.51819	5.37547	5.17633	0.598366	0.000165795	1.21582	1.0776e-14	-0.384137	0.00807992
Mycth_103590	Glucose-methanol-choline oxidoreductase, C-terminal	1.11861	0.828108	0.920824	1.61522	1.86489	1.82294	1.16768	1.40556	1.34472	0.305267	0.506105	0.693992	3.5965	3.13987	3.10115	1.61041	1.84925	1.62685	-0.967454	0.000510948	0.518593	0.00987087	0.398546	0.0898053
Mycth_103611	Annexin	9.06934	7.43579	5.50674	5.78919	7.23857	6.30001	6.36254	7.29035	8.74632	4.18847	2.13196	2.85143	6.6049	8.01299	7.37479	10.2503	9.60345	10.5021	-1.26216	8.32542e-10	-0.186966	0.373367	0.458399	0.0230925
Mycth_103620	Hypothetical protein	0.672375	0.480294	0.176168	0.523511	1.07035	1.43489	1.63769	1.06538	1.42095	0.560664	0.221317	0.351616	1.10091	1.35271	1.13913	1.97182	2.72549	2.08249	-0.205888	0.733564	-0.118154	0.796991	0.735723	0.0661672
Mycth_103628	Serine/threonine protein kinase, active site	35.1108	37.9011	35.01	55.9819	47.8412	51.7146	53.2689	54.2082	50.999	34.0853	31.1133	30.3299	54.7426	54.0341	51.1854	55.8322	53.7576	54.6577	-0.187931	0.0112877	-0.331537	4.60242e-07	0.0753383	0.319381
Mycth_103671	Hypothetical protein	0.163368	0.0218808	0.0385234	2.59961	2.52782	3.24232	0.895301	1.18725	1.46115	0.551711	0.677546	0.696809	0.913152	0.6422	0.880436	1.16089	1.03153	1.33646	3.078	3.43438e-09	-2.15511	2.13643e-17	0.00804945	0.985922
Mycth_103702	Aldose 1-epimerase	1317.1	1219.23	1304.49	1009.5	1031.56	982.576	68.2077	65.1253	61.2364	984.085	1056.62	1033.35	217.75	229.078	224.683	37.0256	36.1595	32.4292	-0.334363	3.9099e-09	-2.54366	0	-0.856151	5.29766e-38
Mycth_103794	Tetracycline resistance protein, TetB	0.0534198	0	0.0755809	0.0935834	0	0.0684006	0.111526	0.205098	0.0241915	0.0534533	0	0.0314276	0.0542896	0.0509076	0.30896	0.271143	0.119929	0.0971135	-0.609482	0.726997	0.986107	0.451265	0.577109	0.669178
Mycth_103797	Sugar transporter	1.04385	1.27825	1.54722	3.03036	2.11937	2.36766	0.716047	0.785185	0.567258	1.01466	0.883517	0.842211	1.36395	1.25056	1.25449	1.1202	1.00435	1.40968	-0.511703	0.0954048	-1.33106	1.57326e-07	0.80031	0.0127899
Mycth_103818	NAD(P)-binding	1.69203	1.37199	1.55284	1.92271	1.52002	2.10798	2.29135	3.06004	1.86385	0.777907	0.596079	0.591887	1.62663	1.0895	0.913688	5.15294	5.698	7.03877	-1.23825	0.00061695	-0.980927	0.00167791	1.33894	2.64412e-07
Mycth_103867	Zinc finger, C6HC-type	0.973618	1.10459	0.729277	1.97318	1.80517	2.08998	2.15222	2.07322	1.42647	0.515768	0.678648	0.572794	1.97894	1.58277	2.10788	2.5581	2.7644	3.01936	-0.680528	0.0368632	-0.423524	0.0855579	0.589864	0.0148421
Mycth_104005	Hypothetical protein	10.4447	11.0679	6.59201	18.0285	15.7124	14.7997	7.41555	7.11878	7.82531	3.38129	3.04865	2.5302	7.53182	8.19703	7.10687	6.97761	5.77598	6.74811	-1.65131	1.60918e-20	-1.46015	2.51144e-21	-0.175478	0.362867
Mycth_104059	Xeroderma pigmentosum group D protein	2.22593	2.64782	2.01061	2.77592	3.19991	2.65694	6.97071	6.08371	6.18486	4.02052	4.60471	4.48355	6.11555	5.89637	6.40724	6.16612	5.95017	5.28115	0.918895	2.09958e-11	0.717038	4.08977e-08	-0.120229	0.386141
Mycth_104076	glycerol-3-phosphate dehydrogenase	32.9817	34.7301	33.2549	21.0988	19.1518	21.7876	34.2914	34.4762	33.1603	39.6116	39.2894	42.3843	38.2753	39.5801	39.9723	32.6373	31.6704	30.4829	0.251804	2.67451e-05	0.554175	1.9211e-19	-0.0807935	0.23753
Mycth_104102	Hypothetical protein	0.111786	0.958216	1.47616	1.4361	1.66562	1.00194	1.98371	2.82037	1.82243	1.0067	0.66231	1.05224	3.29457	4.90033	3.64407	2.61	2.38415	1.76123	0.0736035	0.925184	1.1501	0.0173478	0.0639787	0.918686
Mycth_104106	Glycoside Hydrolase Family 3 protein	3.80447	3.84998	3.22965	7.40541	6.97687	5.79154	4.45674	5.74996	5.8578	3.08779	3.85698	3.18326	7.30324	5.51891	7.73463	6.73717	4.98235	5.99411	-0.117879	0.623645	-0.350423	0.0590878	0.164361	0.449383
Mycth_104267	Protein of unknown function DUF1168	14.6599	13.3979	11.6199	19.0636	22.4506	19.402	30.6702	28.6491	26.4996	12.3886	12.9191	10.7989	26.0413	24.7125	27.3341	25.2616	25.9286	25.9789	-0.146742	0.281121	-0.0169984	0.893639	-0.12972	0.277516
Mycth_104380	Histone-fold	58.623	74.2157	70.6245	137.61	132.609	147.401	116.532	116.517	143.341	60.4022	60.2957	54.6357	120.925	129.248	135.5	120.003	102.509	119.352	-0.227363	0.0685845	-0.486817	3.84054e-06	-0.118648	0.336227
Mycth_104386	Alpha/beta hydrolase fold-1	0.49046	1.98081	0.569376	2.24717	1.85941	2.85017	2.95369	2.11068	2.22108	2.41609	1.87765	1.77566	2.41555	1.65386	2.18203	2.29793	2.7104	1.60035	1.00899	0.00954335	-0.525057	0.156998	-0.115691	0.799608
Mycth_104551	Histidine acid phosphatase	22.6975	22.4618	16.0998	21.2493	20.5748	19.9465	32.9988	33.8763	32.8753	24.3862	23.2543	24.0216	40.8466	40.4187	40.3452	34.6543	30.3281	34.1457	0.218244	0.0273984	0.60407	3.51427e-11	0.014046	0.908661
Mycth_104570	alpha-mannanase	0.663344	0.266537	0.391055	1.4526	1.14045	0.477771	0.476053	0.727663	0.6008	0.207425	0.786039	0.292691	0.800547	0.513621	0.653956	5.21875	5.63115	6.13007	-0.0854863	0.897667	-1.02862	0.0183255	3.2589	1.1507e-16
Mycth_104582	Hypothetical protein	11.3529	12.0162	10.6432	21.6673	21.74	23.2233	7.29842	8.65685	6.39522	5.0566	5.90611	5.21295	12.8745	13.2599	11.5016	4.77858	6.83816	2.85252	-1.08668	9.33182e-09	-1.19547	2.24923e-13	-0.591449	0.00469813
Mycth_104628	beta-xyloxidase	8.08709	7.44666	3.95022	9.3395	11.7105	8.94506	8.70562	9.44547	9.27018	4.11833	4.53477	4.26923	10.2551	9.66788	11.0668	8.48439	9.07789	9.14486	-0.598495	0.000738654	-0.32768	0.055082	-0.0158217	0.945791
Mycth_104665	SET	21.0926	20.3528	18.1915	57.434	56.0978	48.3452	1.70303	2.30099	4.27461	4.95578	4.90212	4.66197	11.8431	12.438	11.274	1.89276	3.07405	1.76542	-2.04958	4.90958e-33	-2.55955	1.19052e-67	-0.302556	0.26067
Mycth_104673	Sugar transporter, conserved site	8.60161	8.42934	10.5387	8.22256	7.64849	6.23202	0.766882	0.80589	0.582216	1.31709	1.19699	1.47672	2.02209	1.89613	1.5129	0.74578	1.16828	1.33556	-2.80541	1.94041e-41	-2.39751	1.1603e-34	0.61086	0.0460319
Mycth_104674	Glycoside Hydrolase Family 31 protein	19.282	16.3596	15.1623	7.33029	7.84784	7.93586	1.08854	1.14391	1.24742	3.3863	3.59046	4.19028	2.01958	1.42501	1.8828	1.03861	1.03804	0.929985	-2.1998	1.06524e-67	-2.49414	2.4523e-66	-0.18919	0.424616
Mycth_104717	ABC transporter-like	0.935798	0.622362	0.273934	2.37427	3.68621	2.60305	2.54878	2.69023	2.44527	0.290602	0.293154	0.303748	4.48189	4.43845	3.94754	3.21023	3.61016	3.40243	-1.04901	0.000348484	0.19554	0.39088	0.43474	0.0589204
Mycth_104726	Terpenoid synthase	0.456793	0.906384	0.430862	1.93637	1.59007	1.23478	2.63139	2.96939	2.88074	0.101573	0.140333	0.0995326	0.515812	0.61266	0.462559	3.00552	2.90563	2.64504	-2.39953	1.6101e-08	-1.95359	2.23071e-14	0.0364689	0.89836
Mycth_104802	Formylmethionine deformylase	61.5214	64.7957	56.5521	47.6476	48.0304	45.3921	36.6508	37.5915	38.048	35.4875	34.6562	35.212	35.4723	35.1769	35.3837	45.7487	44.3369	45.9003	-0.806887	7.75002e-67	-0.785269	6.04568e-62	0.298473	8.38832e-10
Mycth_104827	exo-α-L-1,5-arabinanase	4.78079	5.05631	4.56771	6.71462	7.15649	6.70199	7.89444	6.4424	6.68168	7.15506	6.66621	6.1344	14.0942	12.47	12.6333	10.3967	11.1494	10.0648	0.460268	3.95262e-05	0.55605	3.00424e-08	0.61172	1.91576e-09
Mycth_104887	Hypothetical protein	6.83674	7.78693	6.62636	11.1282	12.5253	14.4062	9.66535	8.50353	11.336	4.90184	4.72044	5.60569	8.72611	8.13122	8.43471	18.0884	16.5875	15.7235	-0.492201	0.000382262	-0.961219	3.51426e-15	0.791949	5.71829e-11
Mycth_104936	Histidine triad-like motif	153.142	146.964	144.883	162.533	145.121	152.585	194.147	209.668	211.238	75.2794	69.6124	59.3747	75.3941	74.0868	75.6799	166.377	162.605	167.346	-1.13601	3.07992e-73	-1.40397	3.15376e-113	-0.28689	4.99484e-06
Mycth_104945	Ubiquitin-conjugating enzyme, E2	60.1868	57.8312	43.7917	92.9626	97.1674	92.9786	33.4211	39.3084	41.3262	38.4028	36.2907	33.7028	48.2358	47.4586	44.2785	38.5993	40.6228	33.7104	-0.587924	3.28471e-09	-1.38914	3.40674e-48	0.00836967	0.953681
Mycth_104959	Hypothetical protein	14.7442	15.8168	12.7128	12.0741	11.2131	10.2613	22.6156	24.6032	20.7694	21.7483	23.2265	23.8388	20.308	19.2909	19.481	18.8941	18.965	19.3619	0.659061	5.59457e-16	0.442227	1.7803e-07	-0.224732	0.00885642
Mycth_105006	BRO1	8.19632	8.07867	8.67115	13.6398	11.6656	14.1133	13.1214	12.5283	10.6839	8.83505	9.65676	8.59547	20.6397	20.7396	20.3823	20.0571	17.9009	20.2651	0.103554	0.310034	0.276509	0.00149026	0.704652	2.05812e-16
Mycth_105063	Glycosyl transferase, family 3, N-terminal	55.6095	54.0323	51.3227	36.5404	32.6032	38.2421	34.6664	32.3344	34.0149	31.6136	32.0232	29.0116	58.9216	58.5168	59.4733	34.2781	37.0908	32.5163	-0.809531	2.27263e-36	0.348894	6.05427e-08	0.0627156	0.424601
Mycth_105072	Cyclin-related 2	80.0489	87.7288	90.9753	123.838	125.963	124.719	139.276	138.606	124.261	63.1441	68.2354	67.1636	124.524	128.865	129.168	118.821	113.899	116.188	-0.395697	7.63147e-11	-0.342178	9.22389e-09	-0.181851	0.00406813
Mycth_105128	Carbohydrate Esterase Family 3 protein	16.0055	17.7812	18.1761	16.4158	15.7724	16.2849	70.9951	73.0894	68.9296	30.012	27.2668	26.0881	21.7035	23.5273	23.7921	146.46	154.241	152.546	0.668985	5.87719e-24	0.137479	0.0569016	1.11219	2.42382e-89
Mycth_105130	Hypothetical protein	92.8772	91.7976	84.074	142.539	141.1	131.404	72.1051	71.1242	79.0027	88.059	80.5962	91.664	66.0368	66.1634	67.8841	88.4041	88.3998	91.6768	-0.0573185	0.461376	-1.42621	3.99961e-104	0.293029	3.25632e-05
Mycth_105157	Src homology-3	60.3962	60.9704	66.7181	49.3813	48.709	44.5189	65.5433	67.906	66.6867	55.4059	51.3788	54.4805	79.6428	76.9161	80.5209	73.6262	72.4427	72.5305	-0.236103	0.000100632	0.359529	1.24233e-09	0.150071	0.0166133
Mycth_105197	Zinc finger, AN1-type	160.328	160.179	156.987	244.447	268.936	246.61	239.833	241.788	268.76	257.734	224.58	221.61	176.914	179.486	175.557	258.552	264.45	260.211	0.54663	4.59017e-20	-0.887916	1.11526e-51	0.0837478	0.215361
Mycth_105286	Hypothetical protein	73.8507	76.8527	83.3775	93.2484	87.4624	94.9218	95.8814	96.9664	91.2863	85.6836	90.2716	80.3266	88.7678	84.2873	84.1487	125.451	124.693	125.69	0.115812	0.0653343	-0.472172	2.90104e-16	0.426498	1.66043e-13
Mycth_105318	Hypothetical protein	9.62056	8.85976	9.84546	7.08667	7.78357	6.84363	13.2916	15.1748	12.4438	10.0985	11.3628	9.13726	11.1831	10.9958	10.7118	19.9473	17.3282	17.9468	0.0947273	0.463846	0.224558	0.0639196	0.459698	1.59949e-05
Mycth_105405	Ribosomal protein L37e	1786.28	1677.61	1627.61	1704.78	1778.77	1704.24	1057.34	1047.14	1121.8	1332.17	1169.4	1148.49	1130.42	1113.64	1126.35	1219.29	1202.81	1228.24	-0.493481	4.72986e-23	-0.995183	1.21606e-90	0.200487	0.000133768
Mycth_105482	Phosphopantetheine attachment site	111.596	119.326	80.6022	5.53579	5.31404	5.39052	40.1044	40.3934	34.1512	70.3696	62.5558	67.7217	1.36217	1.2599	1.35181	42.8354	42.1141	43.594	-0.643628	2.55203e-11	-2.40447	5.25762e-99	0.188069	0.0785785
Mycth_105575	Ammonium transporter	4.56968	6.3772	4.96207	3.30629	3.88348	3.82468	22.5475	25.4795	21.4613	6.42386	6.99975	7.02921	12.1652	11.5349	13.1033	12.9209	14.4628	13.5079	0.352143	0.00493746	1.36742	3.20082e-29	-0.741559	1.04105e-12
Mycth_105600	Hypothetical protein	3.03776	3.31202	2.91558	7.81138	10.1704	8.05227	14.6311	14.06	17.57	6.23931	5.84151	6.96051	21.6376	20.6706	20.2593	15.8515	15.7934	15.2755	1.02823	1.25871e-13	0.889725	4.37429e-15	0.0404537	0.780013
Mycth_105650	Ubiquitin-conjugating enzyme, E2	1008.5	961.065	906.799	1205.48	1242.98	1231.84	630.837	590.735	643.381	659.005	570.867	561.874	626.769	619.333	615.691	690.99	713.294	699.127	-0.695997	6.62884e-41	-1.35601	3.81964e-153	0.195776	0.000386328
Mycth_105669	Bromodomain	19.5404	19.9994	19.9378	18.1445	17.0042	20.1731	42.8964	43.1341	38.0517	24.3258	21.4433	21.1895	33.9797	32.1757	35.2975	36.0295	35.9842	35.1385	0.158646	0.0465986	0.503616	7.61988e-12	-0.18771	0.0118453
Mycth_105777	Zinc finger, C2H2-type	34.6183	39.2364	37.8258	39.4454	34.5624	39.5001	41.009	42.0949	34.9531	21.7589	21.2041	19.4858	52.5655	50.7045	50.0692	38.6511	38.8597	38.1297	-0.851747	2.23579e-32	0.0619319	0.425531	-0.0060286	0.953145
Mycth_105786	Zinc finger, PHD-type	20.7847	21.5817	21.4527	21.9507	22.9806	23.1251	32.3688	35.0226	33.7408	21.686	20.893	20.4219	39.7575	35.2388	35.1507	33.3115	33.9831	35.4294	-0.031549	0.723973	0.321806	4.28193e-06	0.0445533	0.587948
Mycth_105822	RNA recognition motif, RNP-1	269.101	279.545	263.763	424.621	433.377	419.277	382.356	371.214	384.442	253.787	271.862	258.126	349.672	347.572	353.805	356.762	370.963	352.646	-0.0644156	0.141828	-0.654236	2.30888e-64	-0.0526901	0.243645
Mycth_105847	Thiolase	376.491	364.016	382.878	342.366	351.94	325.769	517.8	514.908	545.453	277.968	310.517	313.918	567.329	572.292	578.421	394.553	404.282	393.209	-0.328831	9.31519e-09	0.379013	1.57885e-11	-0.382464	1.97865e-11
Mycth_105869	Hypothetical protein	22.9933	21.1303	17.6908	29.353	25.0555	26.9163	36.5721	35.993	45.4889	33.4199	28.8869	31.7941	39.8274	41.4248	39.7101	34.9269	31.0383	31.6298	0.596593	2.30931e-08	0.200633	0.0634124	-0.253409	0.0214884
Mycth_105966	Hypothetical protein	90.4682	95.0069	72.636	52.2348	55.3887	51.5563	75.6881	74.9022	90.5149	69.4207	65.8418	69.7527	44.4197	45.1205	49.9945	90.7654	100.41	92.4286	-0.341863	0.000202933	-0.563565	8.30602e-10	0.255365	0.00708157
Mycth_10609	Acyl-CoA N-acyltransferase	12.764	12.6563	11.3742	17.5837	18.5496	15.5759	17.7774	19.6099	18.0114	14.6772	13.0775	11.3676	22.6469	21.9753	21.1344	18.6841	19.4731	18.3324	0.0797499	0.489486	-0.0281766	0.794152	0.052024	0.653944
Mycth_106293	Src homology-3	22.3409	25.6809	28.8193	19.1704	18.0052	20.333	48.1971	50.3742	42.787	30.7436	29.9373	28.6961	42.4382	41.7892	39.9524	51.5592	49.8879	51.9602	0.202754	0.0191558	0.738584	1.29585e-19	0.141321	0.114067
Mycth_106343	NAD(P)-binding	99.1572	100.114	142.462	128.111	132.837	126.999	11.6403	12.1151	12.7882	50.1181	47.6899	44.6485	3.53299	3.03258	3.65566	52.1752	49.079	48.128	-1.28031	2.41323e-31	-5.62149	0	2.05329	1.33316e-70
Mycth_106346	NAD-dependent epimerase/dehydratase	26.3217	27.2632	17.462	26.4032	29.0292	24.3787	22.8358	18.8642	20.7142	32.0448	28.5564	31.1773	27.4933	28.4841	28.817	20.6042	18.8113	20.2037	0.362179	0.00338242	-0.286479	0.0194324	-0.0440384	0.781001
Mycth_106388	NAD-dependent histone deacetylase, silent information regulator Sir2	63.3501	64.5733	40.8144	58.121	57.4424	60.1871	67.2305	70.858	78.6759	37.2594	34.6959	33.2419	48.6231	45.2846	46.242	52.4967	54.7386	51.1959	-0.68989	5.19108e-10	-0.699251	1.54105e-10	-0.430099	0.000152679
Mycth_106442	Inorganic pyrophosphatase	0.804669	1.29329	2.21705	1.97847	1.55332	2.46737	6.71972	6.41112	4.44952	1.22895	1.63099	1.29562	2.77612	3.26911	3.91908	3.46087	3.44663	2.79735	-0.0816488	0.818682	0.363017	0.200131	-0.831441	0.00191858
Mycth_106463	Hypothetical protein	58.765	62.3282	57.7429	33.0308	29.315	33.65	137.447	132.923	125.856	76.9406	74.0159	75.5541	96.1636	99.0941	99.6164	109.037	108.018	109.848	0.328873	3.6454e-11	1.24761	6.84378e-135	-0.254636	1.69142e-07
Mycth_106502	Calycin-like	4.17455	2.77198	2.10743	7.62219	5.59339	5.19467	0.736505	0.580476	0.798791	2.00033	1.60245	0.830179	0.776799	0.224126	0.309143	2.98433	3.432	4.56055	-1.03097	0.00501254	-4.19396	5.98353e-23	2.38457	1.63166e-09
Mycth_106527	Signal transduction histidine kinase-related protein, C-terminal	44.665	52.2791	54.7203	35.5953	32.4645	34.5839	126.367	124.626	115.108	30.9084	34.6544	32.1476	80.7271	82.6225	79.6923	55.7712	56.5405	56.4232	-0.648837	3.10276e-19	0.871245	1.56679e-34	-1.09473	8.57441e-56
Mycth_106599	Hypothetical protein	4.53005	3.9182	3.4492	7.71288	7.19397	8.66573	8.46049	9.36981	7.61267	5.21556	5.72365	3.49995	9.37403	10.1684	9.8143	9.83443	9.80253	9.59135	0.268555	0.0980496	-0.0538705	0.725119	0.225767	0.126688
Mycth_106609	Zinc finger, MYND-type	39.0831	40.1863	29.8236	34.0921	36.1703	30.1504	34.5257	38.4122	46.3363	30.7881	24.3785	22.9217	33.9836	34.3534	29.9305	40.1676	44.3483	42.439	-0.490495	0.000208245	-0.404897	0.00191302	0.110282	0.461131
Mycth_106618	Hypothetical protein	32.8324	33.6059	29.8381	38.897	41.6749	42.4937	60.9681	63.2175	58.2963	36.2312	37.505	37.4796	52.7353	49.0158	52.7735	51.802	52.6959	51.2685	0.196341	0.000717079	-0.0445085	0.461441	-0.205105	0.000242125
Mycth_106768	Nitroreductase	80.3657	77.3961	76.0718	205.122	206.91	203.622	192.836	193.473	209.196	187.638	165.929	179.485	118.321	121.302	126.436	180.313	180.551	186.183	1.17636	6.4137e-100	-1.12309	9.19783e-98	-0.100896	0.0891911
Mycth_106798	Phospholipase/carboxylesterase	2.47884	1.95514	2.2407	1.72898	2.2887	2.33641	4.34855	3.92772	4.52142	2.65264	3.05972	1.90394	4.54856	4.03554	4.01862	4.12405	4.13516	3.79703	0.173944	0.460974	0.616837	0.00238104	-0.0648468	0.782537
Mycth_106819	1,3-beta-glucan transglucosylase	533.679	536.326	600.378	469.846	475.133	452.791	1049.37	1030.42	1048.16	843.127	875.669	898.447	867.622	876.123	871.597	986.169	1005.74	1003.76	0.634182	5.38014e-32	0.530959	6.97885e-23	-0.0398585	0.546723
Mycth_106827	GCN5-related N-acetyltransferase	47.483	43.8897	47.3802	59.5469	61.6508	67.2861	66.7253	64.4436	64.7287	46.7038	45.4085	43.9476	63.6477	56.8579	57.5263	70.4699	69.091	69.4356	-0.042655	0.612534	-0.454319	1.52928e-11	0.116063	0.117308
Mycth_106950	Protein of unknown function DUF1777	56.3343	60.3615	47.7985	68.4967	66.9269	67.8507	77.4673	88.6738	87.5425	55.3401	50.9038	45.0978	72.3488	70.477	68.5041	60.4513	59.0494	55.3368	-0.129202	0.156629	-0.316577	0.000103008	-0.513586	2.94722e-10
Mycth_107095	Hypothetical protein	89.7894	87.0254	96.7178	81.2749	84.5519	79.4124	113.928	111.949	109.547	88.0276	87.7373	84.626	179.61	182.447	183.936	127.977	135.361	133.191	-0.0858331	0.14287	0.781379	2.59621e-51	0.26388	8.256e-07
Mycth_10713	Glycosyltransferase Family 2 protein	7.88147	8.36183	8.994	11.8606	12.5876	10.9851	20.015	18.3402	16.6172	12.9803	14.7591	13.7127	12.7632	11.6972	12.3368	7.58108	7.54178	7.76686	0.699441	5.76736e-12	-0.320496	0.00161818	-1.24045	5.65492e-35
Mycth_107134	SET	25.848	24.7864	29.2076	27.9315	26.1846	25.6082	40.5273	40.5266	40.7681	25.1589	24.9673	27.2186	64.6375	64.2684	66.9092	39.0675	34.0558	35.9149	-0.0617244	0.49775	0.923189	4.52325e-35	-0.136628	0.102724
Mycth_107142	Ran Binding Protein 1	29.2311	29.927	22.9808	35.8378	32.6219	38.2524	52.9529	55.0328	49.3905	31.6985	28.6715	29.1775	35.9612	34.0675	34.2389	34.0608	33.8172	32.8164	0.114914	0.178707	-0.405383	1.35213e-07	-0.620962	4.37702e-16
Mycth_107168	Hypothetical protein	1.16085	0.819803	0.447936	1.63307	0.907176	1.01345	2.31338	3.90705	3.87107	0.712788	0.312629	0.403559	1.36744	1.03083	1.88656	2.11581	2.72462	3.837	-0.753719	0.0841027	-0.105921	0.799908	-0.198474	0.62731
Mycth_107178	mixed-linked glucanase	598.101	582.769	609.292	503.109	475.822	486.165	770.8	783.214	765.46	1201.12	1246.94	1291.61	1321.52	1320.85	1314.8	803.272	786.194	802.311	1.05011	8.01323e-141	1.06087	3.85037e-143	0.0669441	0.163059
Mycth_107186	Hypothetical protein	3.73234	3.78586	3.71995	8.06414	6.84458	7.80574	12.7011	11.8733	10.761	5.47753	5.63155	5.09423	15.3874	16.7289	15.9086	19.1715	20.6688	18.5762	0.514378	8.81125e-08	0.708903	2.29464e-18	0.749358	3.122e-22
Mycth_107255	WD40 repeat	11.0458	10.8824	11.3929	17.3233	15.7513	16.8619	15.8728	19.8904	18.4495	11.8278	11.083	11.4439	18.3109	18.8106	18.6449	18.6106	21.8996	19.5067	0.0303916	0.803397	-0.21282	0.0230729	0.169048	0.086116
Mycth_107295	Aflatoxin biosynthesis regulatory protein	40.7833	41.1063	31.998	39.3865	43.3421	35.8038	29.0585	28.7033	29.076	31.9982	27.8137	26.6789	4.86722	4.58778	5.00998	91.0817	86.94	90.9649	-0.40669	6.77714e-06	-3.40981	2.55407e-242	1.65358	9.91236e-84
Mycth_107458	U3 snoRNA associated	18.2799	17.7586	12.788	25.0496	23.9897	24.2645	51.2344	51.4008	54.6636	18.3219	16.2097	14.6618	33.3467	31.7339	33.992	33.1546	32.7628	35.964	0.0037244	0.98303	0.0615831	0.561713	-0.605044	7.02725e-11
Mycth_107520	Hypothetical protein	8.93956	7.90512	7.48227	9.31246	8.80936	9.8414	14.3086	14.1572	13.4573	7.1767	7.57343	6.52876	12.2597	14.3553	12.5989	12.079	12.2725	11.9551	-0.206007	0.0462953	0.11762	0.225671	-0.184067	0.0542053
Mycth_107580	ABC transporter, transmembrane region, type 1	10.9303	12.7094	12.3279	23.589	20.7359	24.911	29.8667	29.6835	23.2032	11.9799	13.4906	12.6001	44.0614	45.4472	44.1225	34.1089	35.4894	34.6627	0.0684463	0.52714	0.576947	5.43589e-11	0.357039	9.67358e-05
Mycth_107689	Immunoglobulin/major histocompatibility complex, conserved site	13.2495	14.964	12.0631	15.952	14.2186	18.1769	10.1994	11.4758	9.96157	15.3309	16.1851	16.0111	14.7909	14.0401	12.292	14.0732	15.6767	12.5548	0.228303	0.0465046	-0.603666	1.92807e-08	0.444564	9.94551e-05
Mycth_107723	Acyl-CoA N-acyltransferase	25.6021	25.1022	20.7689	28.2267	29.5708	30.1555	30.0529	29.6026	34.1556	19.6093	22.2846	21.401	45.9853	47.5481	46.6205	31.6844	30.3477	32.1667	-0.186933	0.0313001	0.299698	0.000143248	0.026745	0.79571
Mycth_107763	MFS general substrate transporter	29.707	28.3744	26.2163	35.3082	33.9201	38.4703	6.61705	4.97864	6.28488	0.375324	0.0444467	0	0.0381196	0	0	80.0754	77.7247	84.6903	-7.53447	1.38784e-63	-11.7463	1.24334e-22	3.77864	1.79556e-300
Mycth_107796	Hypothetical protein	1.51228	1.35245	0.786224	2.01652	1.84251	2.45479	3.25668	3.03046	3.04137	0.905556	0.903055	1.16291	2.61395	2.03125	2.74228	6.455	6.72342	6.85503	-0.303876	0.155319	-0.1449	0.443384	1.12494	2.13675e-12
Mycth_107866	N,O-diacetylmuramidase	498.527	474.818	438.128	760.421	780.695	759.217	466.202	495.677	526.534	161.965	162.742	157.358	31.2324	37.5598	35.6033	332.638	330.695	340.631	-1.56201	1.89417e-168	-4.83376	0	-0.545724	5.18201e-22
Mycth_107891	WD40 repeat	72.2458	65.5559	55.9042	71.0942	65.8093	68.8561	91.2	90.6087	97.9695	57.7619	56.4081	55.8662	102.198	101.714	105.309	76.9737	78.3432	78.0585	-0.198961	0.00315396	0.215163	0.000945432	-0.239523	0.000328426
Mycth_107972	Armadillo-type fold	28.5523	26.8201	21.5547	27.8724	25.8436	22.9997	28.8526	28.5416	31.3673	27.2266	22.7257	20.9264	29.9184	32.9315	31.9695	31.8136	33.643	34.6655	-0.12811	0.251229	-0.0677206	0.540706	0.195007	0.0716694
Mycth_107976	Methyltransferase type 11	42.9728	41.46	28.4688	37.4529	40.7635	35.6418	42.6965	45.5749	46.2135	12.8907	12.3214	12.8844	37.5471	34.2874	35.7544	31.9002	32.2273	32.3416	-1.57537	1.53215e-42	-0.45575	3.14677e-05	-0.457057	4.62224e-05
Mycth_108044	Sugar transporter	2.39305	2.02745	3.70077	3.15233	4.14613	3.81238	6.62266	7.02058	6.14943	0.30628	0.32973	0.425635	1.21601	1.61758	1.19971	14.9712	16.3986	14.5351	-2.96935	7.45758e-22	-1.83076	9.31773e-18	1.23765	6.9115e-13
Mycth_108061	Hypothetical protein	4.89123	5.49245	3.35868	8.91146	8.16254	7.96643	7.76078	7.64046	9.1082	8.10496	7.32606	6.95224	9.74291	9.84448	10.6984	7.98418	8.21378	7.49293	0.701647	4.39504e-06	-0.0996178	0.514012	-0.0293135	0.877615
Mycth_108098	EGF-like region, conserved site	159.885	163.72	147.574	111.557	102.536	109.425	98.2774	101.709	114.471	62.4041	55.0019	59.9286	166.672	171.76	170.836	96.4436	98.8808	102.949	-1.42059	5.64747e-107	0.282312	9.35783e-06	-0.0558052	0.469501
Mycth_108115	Thiolase-like	20.4942	20.4188	21.0325	32.4293	33.1181	30.3925	39.2551	41.0663	43.711	25.8383	27.9927	30.0845	49.2191	52.9228	48.8234	40.6073	42.2762	42.3647	0.423108	4.32483e-08	0.280709	0.000117009	0.0353249	0.697497
Mycth_108157	NDT80/PhoG like DNA-binding	21.9436	23.052	20.035	26.6311	23.4503	26.2475	25.9426	25.2919	26.5761	27.6615	25.8867	26.8761	33.1934	35.4419	34.5307	30.4409	29.8039	32.841	0.295871	9.69909e-06	0.0630617	0.369087	0.279629	2.49205e-05
Mycth_108294	Cytochrome P450	6.57996	4.83131	5.21736	5.35788	7.0309	5.73989	8.5652	8.56952	9.85345	5.98076	7.57956	6.69343	14.0402	12.0414	11.5781	11.4165	10.7702	11.8825	0.267738	0.0799693	0.679751	7.55664e-07	0.356342	0.0118928
Mycth_108304	HEAT	13.0557	13.8877	11.1078	13.0658	12.4727	14.9578	15.4874	16.2912	13.9316	16.3807	17.7618	17.9191	15.6471	16.1202	16.6949	12.9729	13.064	12.9772	0.442237	4.00669e-08	-0.112587	0.186149	-0.20488	0.0173332
Mycth_108314	Hypothetical protein	7.69869	7.61041	8.08152	19.7809	16.0823	19.9062	32.0418	30.0212	29.7357	17.3205	15.9499	17.5326	27.7375	25.9386	26.6114	24.3029	25.7306	25.8243	1.10477	4.22901e-35	0.154683	0.0664639	-0.253172	0.00205567
Mycth_108317	Phosphopantetheine attachment site	143.689	148.68	99.6221	268.1	267.881	253.807	468.984	475.147	450.584	1517.75	1399.2	1639.27	41.7062	40.9656	39.0063	103.816	105.897	105.822	3.53113	0	-3.07129	4.92696e-241	-2.12144	5.27541e-116
Mycth_108391	Glycoside Hydrolase Family 72 protein	2.58704	1.94039	1.01674	1.96392	1.72968	3.09171	2.65551	2.69599	2.9289	1.25119	1.32841	1.6742	3.41792	2.54756	1.90432	2.9326	3.0976	3.18764	-0.389052	0.280319	-0.150822	0.657969	0.174844	0.628431
Mycth_108407	Aromatic-ring hydroxylase	4487.72	4439.7	3031.48	307.276	279.493	282.223	117.079	117.988	120.474	5896.34	5343.28	5329.36	84.0483	89.4108	81.3013	411.773	424.702	410.583	0.460809	8.64517e-07	-2.14261	1.41809e-119	1.83288	2.031e-88
Mycth_108416	Bifunctional Glycoside Hydrolase Family 13 - Glycosyltransferase Family 5 protein	35.1406	40.1535	39.5448	31.8527	31.0815	31.8139	110.67	111.861	88.1086	81.0933	88.0598	90.2233	63.3355	62.9132	65.3644	68.6979	67.2733	66.5611	1.16317	5.33293e-52	0.643367	1.08018e-16	-0.593952	2.50022e-14
Mycth_108475	Major facilitator superfamily	24.5865	24.0746	29.1286	26.3333	29.7684	28.4651	29.3639	29.1854	28.4361	9.84474	11.5411	12.2984	26.4957	24.6565	26.9369	21.221	20.0658	20.6809	-1.22494	2.24125e-38	-0.488415	9.14804e-08	-0.466284	7.55777e-07
Mycth_108493	necrosis inducing factor	11.5109	11.3141	7.86525	17.7837	18.2837	14.739	47.3064	49.5635	56.602	0.952287	1.12772	0.906494	12.6655	10.9264	9.57878	3.45035	4.17141	4.06438	-3.37322	4.4653e-47	-0.989383	8.25345e-12	-3.69725	7.09019e-121
Mycth_108501	WD40 repeat	101.631	102.315	90.2444	98.6585	98.6255	99.1048	98.9629	100.311	95.2937	73.4717	69.7529	71.4065	113.188	112.888	113.444	99.1725	99.6643	100.786	-0.466306	8.96012e-33	-0.176769	7.1886e-06	0.0473293	0.297019
Mycth_108504	Bromodomain	18.9978	18.383	18.4294	18.4839	18.7764	19.2171	27.6873	24.9277	24.2613	19.0975	18.6328	18.6737	28.7231	28.2429	28.199	27.6078	26.8536	29.3651	0.00199528	0.986099	0.220052	0.000350039	0.147377	0.0204721
Mycth_108565	Syntaxin, N-terminal	69.9431	77.7511	73.4521	88.1508	82.3411	95.9216	129.75	119.424	123.28	50.6818	43.7958	48.0332	108.85	107.947	112.107	91.6421	90.8877	91.4212	-0.645905	1.18598e-24	-0.0679809	0.308747	-0.420809	1.09433e-11
Mycth_108615	Cytochrome P450	26.2501	27.1617	15.2082	22.4736	22.7603	19.9701	30.1073	30.5303	35.2349	13.9356	12.5723	14.4483	34.2232	34.9173	35.8503	31.8433	31.8334	33.8373	-0.750441	6.74302e-08	0.313837	0.0245918	0.0462685	0.792864
Mycth_108627	Hypothetical protein	14.3135	15.3676	14.7234	13.5886	13.8969	13.423	52.3698	57.1819	50.6037	13.6885	13.7531	15.1473	23.0052	23.7677	23.2589	27.0139	28.2226	29.808	-0.0741759	0.430907	0.402468	5.06582e-07	-0.89076	3.89864e-38
Mycth_108765	Hypothetical protein	1.44735	2.54335	2.02048	2.97504	2.65424	3.78062	2.59865	3.3024	4.35215	1.96964	1.30345	2.0436	3.00068	3.3103	2.25255	2.58591	1.49471	3.0171	-0.182007	0.64947	-0.502005	0.119977	-0.515696	0.135691
Mycth_108781	Hypothetical protein	27.1488	26.6621	35.8294	174.191	180.513	177.583	107.565	113.699	114.874	116.598	102.507	92.5447	77.7841	78.5879	76.8319	169.882	171.491	171.746	1.77892	3.43379e-86	-1.56347	1.01236e-72	0.632744	8.54799e-13
Mycth_108836	FAD-dependent pyridine nucleotide-disulphide oxidoreductase	3.97257	3.37503	4.16833	29.265	26.7265	29.0149	5.03017	3.7389	3.70447	0.564506	0.417813	0.553166	5.85283	5.93625	5.51224	5.44059	4.35374	5.29889	-2.91777	4.53342e-38	-2.6684	1.78684e-114	0.300281	0.0442009
Mycth_108890	Sugar transporter, conserved site	25.0791	26.947	24.6034	26.9969	30.7271	28.3713	22.3974	20.2549	19.1581	11.2728	12.7679	16.0607	66.7472	68.1576	64.0508	22.92	23.0881	22.7748	-0.947283	2.64711e-21	0.835134	5.45901e-19	0.177388	0.105516
Mycth_108924	Sugar transporter, conserved site	11.2482	12.9815	10.2488	27.1373	28.8832	31.5811	105.967	114.519	106.728	135.548	132.108	140.092	34.268	34.0049	34.841	86.4541	86.8664	86.8323	3.55573	0	-0.136515	0.046742	-0.307881	3.00107e-07
Mycth_109046	SANT, DNA-binding	22.6831	25.7475	21.0888	26.356	24.6945	26.2498	28.5736	25.4682	27.5677	9.08356	8.4735	8.22268	27.0636	28.1875	27.3685	36.9319	34.8703	36.8608	-1.43989	1.26529e-72	-0.276042	0.000128071	0.434756	6.87705e-10
Mycth_109078	Zinc finger, CCHC-type	29.5898	30.5387	26.569	39.0722	33.7364	37.5465	42.5517	45.1548	40.2401	35.8545	31.825	31.2091	34.2708	32.5804	36.8857	36.6677	35.958	34.8653	0.179076	0.0188309	-0.461767	8.01205e-11	-0.227342	0.00230739
Mycth_109194	Sugar transporter	15.5714	14.9361	13.3939	20.8011	21.369	24.1169	24.0826	26.1264	26.9171	12.8192	11.0462	10.9889	28.9153	28.5036	27.6922	23.9309	24.3188	25.3307	-0.342496	2.10326e-05	-0.0109184	0.899012	-0.0463844	0.602837
Mycth_109232	Chromo domain	1.78819	2.00462	1.69643	2.45058	2.21541	2.3426	4.58564	4.77354	4.11919	1.3032	1.18808	1.03378	3.41401	3.41804	3.40212	5.8655	6.28868	5.83767	-0.644274	1.50806e-06	0.173856	0.136186	0.441838	7.2003e-06
Mycth_109373	XPA	21.4635	20.0184	21.4472	27.4014	24.5675	30.6723	39.3675	40.3214	38.9583	25.3318	23.8889	23.2097	36.8849	32.5169	32.6829	35.1379	36.3511	36.5443	0.188927	0.0249653	-0.0659846	0.43424	-0.112748	0.180718
Mycth_109377	WD40 repeat	15.6603	16.1885	17.2332	21.7386	20.7528	22.888	34.0957	33.0078	25.7469	19.7742	20.6335	20.2164	22.0541	22.9188	22.5218	24.1943	24.8198	22.7032	0.290771	0.000818928	-0.326299	0.000110658	-0.348962	4.82627e-05
Mycth_109444	endoglucanase	85.1107	80.3607	92.0396	133.807	126.437	136.966	19.5226	20.5991	17.6964	56.3703	52.5661	53.1804	35.7344	37.6017	35.696	23.1916	22.4018	26.3059	-0.682233	6.41527e-21	-2.23713	1.78559e-210	0.338091	0.000131272
Mycth_109499	MFS general substrate transporter	1.13657	1.44334	1.62792	5.75205	6.94768	6.00986	0.57124	0.715738	0.362198	0.5897	0.673395	0.71819	2.16041	1.8052	1.72637	4.33734	4.25272	4.23444	-1.10982	4.30915e-06	-2.09091	2.40817e-34	3.00536	1.51688e-40
Mycth_109510	Heat shock protein Hsp20	1598.75	1770.88	1802.04	1806.12	1861.06	1818.11	2107.21	2084.67	2049.41	1781.31	1605.06	1606.99	1194.05	1173.26	1187.83	1202.92	1224.12	1237.31	-0.0647089	0.243785	-0.998572	8.59982e-93	-0.745736	7.12564e-52
Mycth_109530	Mov34/MPN/PAD-1	204.172	213.348	210.922	142.304	138.024	140.714	161.249	160.26	166.309	138.183	145.432	145.525	151.237	149.348	150.57	145.193	143.41	147.135	-0.56368	3.85374e-42	-0.273054	1.39406e-10	-0.140826	0.00162222
Mycth_109533	D-isomer specific 2-hydroxyacid dehydrogenase, NAD-binding	49.0898	53.0118	53.734	55.042	54.5793	52.7689	53.6553	54.2337	56.639	55.6373	59.6218	55.8242	63.4823	60.9624	61.1576	62.9843	62.6505	64.4171	0.120165	0.0513782	-0.18059	0.00207704	0.229521	0.0001069
Mycth_109542	Alternative oxidase	584.942	617.06	658.328	644.517	657.297	649.313	1651.91	1608.76	1636.13	617.918	629.652	632.866	506.71	495.521	502.509	723.391	726.56	719.834	0.00188186	0.98136	-0.747666	4.23986e-58	-1.15181	1.52719e-137
Mycth_109566	cellobiohydrolase	7577.93	7554.75	8277.02	4251.46	4099.32	4161.13	40.3682	38.8265	37.8031	1972.82	1981.01	2104.52	875.673	905.091	902.705	27.1142	27.2757	28.0304	-1.96339	0	-2.59375	0	-0.48294	2.00114e-14
Mycth_109620	Cytochrome b5	832.37	900.143	867.03	477.613	449.902	501.57	1403.47	1375.84	1274.18	630.91	619.787	640.399	400.012	408.251	404.449	652.368	634.426	663.637	-0.471516	7.05486e-23	-0.60919	3.59703e-37	-1.03267	7.64179e-106
Mycth_109638	Sterol desaturase	570.357	610.999	848.603	364.864	332.127	385.98	670.42	663.528	627.193	440.848	425.983	440.287	228.869	229.674	233.369	766.9	767.011	760.223	-0.65202	3.7434e-10	-1.01857	3.26676e-23	0.248897	0.0261776
Mycth_109756	Hypothetical protein	12.6212	15.2709	14.814	23.4354	25.9655	25.2397	15.0992	14.4672	14.9312	21.8881	19.4088	19.0637	18.9879	17.6361	18.0813	23.969	23.5595	27.1553	0.487431	3.46072e-07	-0.82158	7.85649e-20	0.767558	1.28298e-16
Mycth_109790	Region of unknown function DUF1936	55.26	50.2931	45.4943	85.2733	83.6861	82.0761	73.63	71.0456	74.5386	374.997	318.201	316.311	17.6674	16.4963	19.331	243.198	244.883	235.839	2.72821	0	-2.60489	2.99309e-256	1.74561	6.41015e-150
Mycth_109795	Hypothetical protein	268.312	253.352	225.69	450.2	443.842	444.777	344.655	335.75	394.932	244.871	260.708	215.096	365.112	369.512	375.191	535.434	530.95	518.629	-0.0648725	0.41667	-0.643378	3.12454e-21	0.581631	2.86892e-17
Mycth_109817	Zinc finger, ZZ-type	17.0891	18.4596	17.729	33.8667	30.5974	34.7665	36.6512	36.7955	36.0251	26.8116	24.9773	24.1945	31.4468	31.4361	31.9126	40.982	40.9055	42.4809	0.50026	9.82987e-17	-0.437609	4.83246e-15	0.206467	0.000292331
Mycth_109821	chitosanase	178.215	167.482	165.439	189.52	186.542	186.927	168.01	173.484	184.66	72.0987	77.2655	79.9725	97.0313	96.3066	95.4177	154.234	155.604	150.169	-1.1689	2.75205e-117	-1.336	3.85621e-156	-0.171511	0.00135264
Mycth_109870	FAD linked oxidase, N-terminal	295.977	288.36	307.844	174.386	191.496	168.013	359.581	368.093	365.755	430.797	439.498	440.677	308.611	322.955	306.852	365.067	376.032	365.803	0.54178	3.15973e-25	0.440271	7.44388e-17	0.0402337	0.528757
Mycth_109876	DSS1/SEM1	180.571	180.108	205.632	319.281	347.2	342.318	252.23	238.446	248.025	202.522	207.573	195.05	325.494	314.068	324.589	244.936	249.474	235.515	0.0805043	0.248259	-0.438343	5.04321e-13	0.0051395	0.954372
Mycth_109897	TonB box, conserved site	49.9373	46.0971	45.7372	45.6431	39.8165	44.584	67.6988	62.7624	63.1457	23.0129	19.3911	22.3771	42.7415	46.7076	45.4939	51.3872	55.92	53.2611	-1.14109	6.07538e-49	-0.318223	2.16692e-05	-0.24787	0.0010016
Mycth_109914	Hypothetical protein	55.0621	51.251	65.3663	111.076	121.758	120.497	58.0578	62.1092	59.6431	53.6496	59.9741	56.2802	85.0119	96.6239	94.982	81.8674	77.9781	79.4052	-0.0322734	0.772379	-0.725849	1.95171e-17	0.43514	1.69729e-06
Mycth_10995	NAD-dependent histone deacetylase, silent information regulator Sir2	20.698	24.9579	43.7722	9.82256	8.58004	9.54702	41.6552	43.2506	33.9274	33.0362	32.6548	31.0916	22.9446	23.59	22.1418	39.1769	44.0239	43.9531	0.0928393	0.736954	0.924888	6.55896e-05	0.120724	0.669609
Mycth_109978	Pyruvate carboxyltransferase	94.3691	99.6205	98.6155	121.279	121.784	122.991	178.994	175.52	163.657	66.9101	71.1431	68.8948	201.164	197.559	201.348	298.152	292.535	307.346	-0.513158	2.39473e-28	0.340297	3.56278e-14	0.816214	1.01163e-77
Mycth_110022	Aldo/keto reductase	273.247	258.5	258.168	239.21	227.388	227.125	302.49	297.39	330.325	131.501	136.408	140.672	348.715	351.426	350.037	157.767	165.176	154.311	-0.963949	1.10227e-76	0.225472	1.61497e-05	-0.940759	4.24797e-74
Mycth_110028	Basic helix-loop-helix dimerisation region bHLH	1961.88	2192.75	1953.01	645.592	553.955	660.103	1902.45	1904.14	1738.92	406.928	360.357	350.567	523.604	510.085	528.154	740.417	734.259	755.661	-2.4627	0	-0.623839	3.20512e-23	-1.29132	6.66429e-96
Mycth_110038	Hypothetical protein	18.3766	18.4969	18.6465	23.153	27.3813	24.7422	15.5205	17.2874	20.2753	18.7224	14.3851	15.0047	15.0538	16.1857	16.8648	26.8516	24.4411	28.3457	-0.216746	0.10118	-1.01984	8.0524e-18	0.603825	5.67983e-07
Mycth_110042	Protein of unknown function UPF0005	171.116	181.15	190.139	213.195	198.19	215.829	148.929	139.188	138.484	164.937	159.595	169.617	134.566	139.12	151.423	156.881	153.523	152.708	-0.147911	0.0209452	-0.933538	2.02594e-55	0.141119	0.0330288
Mycth_110061	Glycoside Hydrolase Family 16 protein	96.0661	93.6334	102.575	145.239	141.111	143.373	87.371	88.6261	82.887	118.324	116.556	122.9	96.7097	93.9776	95.1273	107.722	108.238	109.049	0.277733	4.26879e-08	-0.961076	1.44691e-85	0.351192	5.75805e-12
Mycth_110187	Cytochrome P450	439.135	433.283	485.81	272.682	289.074	274.051	405.968	408.195	393.693	398.726	435.313	415.033	228.977	230.31	233.613	421.672	426.954	425.12	-0.134883	0.0223372	-0.64358	4.21622e-31	0.0992751	0.110322
Mycth_110298	Hypothetical protein	97.7029	94.4906	88.6618	57.7057	54.1301	55.37	58.809	59.3784	58.1052	90.2731	85.3122	91.6098	78.3776	79.8796	77.7366	74.9662	76.7428	76.8906	-0.0838352	0.0895548	0.12457	0.0114764	0.397346	6.37606e-17
Mycth_110317	L-lactate dehydrogenase	399.26	383.536	540.309	181.754	183.501	170.257	85.4219	91.7223	103.139	202.49	196.19	182.46	54.182	57.4501	55.3135	294.409	283.134	275.834	-1.20458	2.59623e-32	-2.05442	3.11782e-88	1.62841	6.84007e-57
Mycth_110470	Hypothetical protein	11.9841	10.5988	10.4067	12.0708	13.3723	14.9389	2.38281	1.46068	1.49317	2.60135	2.25408	2.53666	4.51082	4.59238	5.26755	1.6092	3.70118	2.15173	-2.16865	1.2653e-21	-1.86344	1.11446e-20	0.502494	0.0971775
Mycth_110475	Hypothetical protein	100.283	102.797	99.844	102.471	96.2476	101.846	80.4707	80.1402	70.6482	50.1395	49.4758	51.0415	75.4462	80.0461	80.807	84.5893	84.5833	94.0228	-1.02042	9.21993e-68	-0.71944	1.34305e-35	0.209639	0.000679244
Mycth_110510	Hypothetical protein	151.799	147.785	144.467	257.285	261.937	267.167	280.969	274.064	307.058	185.916	169.968	173.51	556.783	536.735	553.451	358.239	348.232	349.931	0.241172	4.53642e-06	0.693758	8.72538e-48	0.314947	1.79263e-10
Mycth_110532	Heat shock protein Hsp20	1607.11	1749.35	1938.25	2887.23	2873.43	2976.93	2366.19	2328.01	2351.45	1997.99	1795.87	1869.2	1016.75	992.352	1008.73	2454.29	2490.77	2469.52	0.0822815	0.217127	-1.90644	3.65241e-231	0.0961302	0.155636
Mycth_110536	HRDC-like	35.7996	33.0393	36.5598	101.76	111.089	110.749	96.4675	95.3789	88.8158	48.583	53.7011	51.7693	89.475	85.8977	84.3916	108.146	106.446	110.953	0.531294	4.41902e-14	-0.689825	3.49814e-28	0.237137	0.000323596
Mycth_110640	Globin-like	836.066	901.656	802.345	491.241	469.265	484.505	1009.66	1007.26	1073.38	743.956	696.908	678.488	101.902	96.5831	97.4879	708.521	715.375	715.481	-0.27353	1.2857e-10	-2.66027	0	-0.508222	7.909e-34
Mycth_110651	Glycoside Hydrolase Family 61G protein	2172.68	2129.89	2188.86	2009.83	1942.09	2017.44	1.2027	0.966495	0.982147	772.23	821.411	769.263	249.062	238.52	242.245	0.206401	0.114117	0.205349	-1.47124	6.62175e-264	-3.40464	0	-2.55542	4.20987e-09
Mycth_110670	Methyltransferase type 11	100.624	103.595	95.6211	95.3851	89.8515	100.802	190.481	188.422	204.151	87.4427	89.9703	88.3111	164.353	170.713	168.478	129.448	122.508	125.16	-0.186598	0.000403786	0.444089	4.49268e-19	-0.606358	2.25211e-35
Mycth_110674	Carbohydrate-Binding Module Family 50 protein	402.479	416.386	375.056	550.576	535.584	580.192	840.064	867.009	740.895	472.108	536.969	470.183	650.357	654.466	650.393	664.201	664.363	656.039	0.297171	9.66359e-07	-0.14187	0.0210302	-0.279756	4.63245e-06
Mycth_110717	Nascent polypeptide-associated complex NAC	686.371	641.23	646.066	746.248	749.153	760.745	495.535	503.108	557.425	638.107	557.852	555.602	564.85	587.084	572.388	482.732	497.152	503.166	-0.185772	0.0011112	-0.760519	6.13167e-45	-0.0473257	0.474326
Mycth_110792	Yippee-like protein	14.4009	15.6291	12.7672	56.1229	48.9152	58.0487	57.7754	57.3243	61.1291	58.7839	51.45	53.1971	45.2881	41.4066	46.5031	60.9854	66.7077	65.2437	1.92374	5.41799e-126	-0.664184	7.12924e-19	0.152152	0.0618026
Mycth_110806	pectin lyase-like protein	29.6405	27.797	26.7424	19.5008	21.8351	18.0079	5.61494	6.3308	6.03905	7.79323	8.03379	10.3507	7.68738	6.72793	8.72027	5.34668	4.90589	5.43259	-1.70075	5.29416e-38	-1.73674	1.52677e-37	-0.174605	0.362674
Mycth_110817	Ribosomal protein 60S	2544.76	2389.41	2438.96	2228.57	2438.16	2340.26	1344.04	1297.09	1410.25	1724.16	1507.46	1518.29	1553.45	1534.16	1502.69	1650.6	1622.29	1625.07	-0.648149	9.41174e-35	-0.983298	8.64626e-79	0.296071	5.73966e-08
Mycth_110821	Hypothetical protein	505.976	509.431	550.74	503.374	497.15	500.053	748.718	733.732	725.834	628.139	697.588	705.057	563.248	554.861	556.745	622.169	618.288	619.055	0.361894	3.00181e-11	-0.214229	9.51316e-05	-0.225448	6.08995e-05
Mycth_110871	Isocitrate lyase and phosphorylmutase	3.44677	3.44394	3.27105	10.5947	9.52496	10.8845	50.3052	49.1759	47.7653	4.42225	3.13213	3.15986	49.2124	47.3961	50.343	18.611	15.951	17.4013	0.0748332	0.597865	1.87339	1.95815e-116	-1.47888	7.43271e-82
Mycth_110897	WD40 repeat	58.9704	60.3571	53.9849	32.1594	29.4283	34.2599	64.572	63.7163	62.7989	56.862	59.7362	55.9386	43.9935	44.7146	44.6266	55.8699	54.1815	54.4182	-0.0185024	0.769267	0.105021	0.0607829	-0.193508	0.000253166
Mycth_110931	D-isomer specific 2-hydroxyacid dehydrogenase, NAD-binding	38.9276	32.4109	45.7093	96.0118	97.2905	98.4134	210.215	223.405	212.987	11.3041	14.8701	14.3973	105.96	105.65	105.061	23.8604	23.5733	24.8998	-1.54808	3.58742e-48	-0.254346	0.01256	-3.13765	4.07218e-217
Mycth_110951	Peptidase aspartic, active site	0.216101	0	0.101917	1.89289	0.123844	0.553408	0.22558	0.592637	0.587178	0	0.768217	0.381407	1.42753	0.411878	0.113623	1.09687	0.485155	1.83334	1.79261	0.224379	-0.766645	0.494162	1.29795	0.269841
Mycth_110956	Flavoprotein pyridine nucleotide cytochrome reductase	57.8113	54.2239	47.6264	52.3887	56.3339	53.2719	128.729	126.834	122.997	52.3788	48.762	51.7568	74.3777	72.1052	71.8892	75.3307	78.65	74.5569	-0.0733889	0.265817	0.0575969	0.36625	-0.705415	4.5168e-36
Mycth_111030	Carbonic anhydrase	22.5187	26.7182	25.9111	198.073	215.197	197.157	67.6888	67.7693	80.3541	211.467	196.566	198.86	79.979	81.2886	82.818	130.815	123.212	136.244	3.00066	0	-1.69578	7.55151e-122	0.874923	7.71585e-32
Mycth_111035	Peptidase M14, carboxypeptidase A	1.49161	1.36147	1.58932	1.93562	2.50113	1.48549	25.3163	29.7554	23.3669	0.829194	0.818291	0.617527	3.81783	4.08014	4.328	1.62636	2.04644	1.30561	-0.984621	0.000106969	0.664198	0.000472962	-3.94986	1.45816e-111
Mycth_111036	Hypothetical protein	23.2637	24.77	21.7065	7.78717	8.50467	7.54728	8.85835	10.0427	10.1849	22.1907	17.0403	19.1585	20.2437	21.851	20.4631	46.5316	49.4592	47.9028	-0.266018	0.00237644	1.01786	8.75531e-29	2.32803	7.49863e-166
Mycth_111073	Ferritin/ribonucleotide reductase-like	13.2536	13.9999	15.2227	8.57501	9.24887	11.2635	21.3278	21.5378	20.6935	17.1583	15.5104	16.8918	27.1295	28.815	27.1834	15.5497	15.799	14.9824	0.20835	0.0251754	1.14586	2.13315e-38	-0.432688	9.05812e-07
Mycth_111088	Glycoside Hydrolase Family 61I protein (cellobiose dehydrogenase)	2071.22	1962.79	1921.41	1180.58	1175.82	1111.42	9.46644	8.06591	9.9261	433.922	448.885	451.084	144.401	152.389	140.688	7.32211	10.73	7.21404	-2.17076	7.74105e-241	-3.35948	0	-0.103613	0.394466
Mycth_111107	Nucleosome assembly protein (NAP)	159.109	156.859	130.048	206.224	195.712	217.023	272.025	271.561	267.781	144.087	146.356	136.184	173.708	174.331	177.669	176.36	171.683	183.494	-0.0752046	0.243289	-0.607923	7.45132e-27	-0.587639	6.22842e-25
Mycth_111172	Hypothetical protein	23.5346	25.2972	19.2694	30.1517	28.6898	32.6737	63.5849	67.517	60.0497	16.0615	13.2123	12.503	53.8816	53.128	57.523	23.0553	22.974	25.0312	-0.710814	7.97591e-13	0.474458	1.14141e-07	-1.40513	3.47065e-56
Mycth_111173	Hypothetical protein	14.1667	16.5154	14.3358	52.4729	43.6856	53.0149	71.1579	69.2357	62.3636	13.7884	13.5774	12.546	65.9133	67.8302	69.7843	63.1986	66.1432	65.2646	-0.184613	0.0392326	0.0766679	0.331404	-0.0362162	0.692603
Mycth_111214	ERG4/ERG24 ergosterol biosynthesis protein	39.3415	40.5276	46.8666	48.0049	41.5324	52.9656	71.8083	71.0018	65.1017	33.7449	31.5888	33.0909	44.2196	43.9921	46.0302	72.0108	77.0623	74.3641	-0.379633	7.5495e-06	-0.457725	2.72167e-08	0.126673	0.166001
Mycth_111314	Protein of unknown function DUF706	84.2907	88.3518	60.634	36.7194	34.2434	34.3191	55.3936	57.2352	55.6823	213.125	178.291	183.256	13.2633	14.0816	15.2833	27.4274	24.9408	23.1045	1.29105	6.03481e-40	-1.67737	3.47169e-57	-1.13326	2.17741e-28
Mycth_111331	Thiolase-like	124.351	120.403	130.921	124.98	126.345	120.025	134.707	132.677	143.925	121.266	111.824	122.443	169.939	172.921	169.825	146.218	155.873	148.3	-0.0932378	0.135324	0.0922436	0.124309	0.152795	0.0118517
Mycth_111372	endoglucanase	632.757	592.903	493.978	435.51	424.406	417.561	4.72591	4.5036	4.86452	159.794	162.874	165.434	177.497	176.06	164.883	3.02585	2.178	2.04481	-1.82734	2.90917e-151	-1.67379	3.61587e-127	-0.925014	2.3521e-11
Mycth_111377	Hypothetical protein	130.199	127.592	124.652	112.029	105.812	117.738	143.18	142.89	155.884	96.778	87.4571	81.5223	109.841	102.649	107.038	137.008	137.852	138.617	-0.537159	9.33789e-19	-0.442867	2.45605e-13	-0.0746465	0.272909
Mycth_111388	Cellobiose dehydrogenase family protein	1370.39	1354.05	1447.77	597.338	561.102	569.314	5.86186	6.5063	5.14627	273.023	299.085	302.631	147.791	147.719	147.122	4.014	4.15885	3.36262	-2.26676	7.56001e-301	-2.33731	0	-0.569896	9.35384e-09
Mycth_111405	Histone H4	1755.88	1678.36	1476.54	2803.43	2992.04	2782.68	2262.73	2219.88	2455.17	1376.89	1293.94	1249.03	1480.46	1505.44	1511.96	2013.07	2065.41	2050.45	-0.33714	2.23347e-09	-1.30449	4.69791e-126	-0.156558	0.00859099
Mycth_111425	Ribosomal protein L2	2099.17	1935.91	2082.76	1912.19	1984.37	1904.9	1326.14	1300.64	1365.36	1579.34	1673.57	1674.88	1389.69	1389.58	1418.95	1519.92	1547.11	1528.81	-0.325089	1.84512e-11	-0.839577	2.56103e-70	0.225553	5.77625e-06
Mycth_111604	Haloacid dehalogenase-like hydrolase	56.7721	54.7321	53.7673	57.7673	61.0632	53.8262	48.5258	53.7514	58.1182	60.0456	59.0221	58.505	74.9614	71.5582	75.7717	55.7839	60.4846	57.7754	0.0907037	0.21847	-0.0094233	0.904256	0.138965	0.0572234
Mycth_111645	Hypothetical protein	104.675	118.045	111.346	233.238	203.353	232.524	211.364	204.556	184.076	204.46	186.719	181.216	358.796	372.483	365.004	109.646	103.119	102.502	0.763749	1.3428e-32	0.34023	1.03259e-07	-0.905136	5.9692e-45
Mycth_111741	Fungal specific transcription factor	6.50841	7.76068	8.64071	12.4145	13.4929	13.2188	17.7195	18.3746	17.3517	8.04364	7.42211	7.85004	13.8093	14.8351	14.2459	16.7141	15.8025	16.5176	0.010273	0.941448	-0.24002	0.00857161	-0.100883	0.310442
Mycth_111770	Cytochrome c oxidase, subunit VIIa, fungal	1203.88	1164.23	1022.09	1676.35	1687.55	1808.24	871.628	863.563	974.451	1497.11	1343.2	1317.59	984.9	997.723	1014.68	1420.23	1496.07	1490.41	0.282401	5.62421e-06	-1.15969	1.13311e-83	0.723539	8.79809e-33
Mycth_111814	Cytidyltransferase-related	78.3136	84.402	99.9463	70.4105	71.1747	76.7072	126.144	130.742	123.238	85.2456	80.7416	80.3756	80.3246	80.6048	75.219	109.539	111.8	112.925	-0.108005	0.191833	-0.258995	0.000717953	-0.162748	0.0450414
Mycth_111845	Hypothetical protein	36.8657	39.9652	36.3109	43.6803	39.3924	42.8655	26.3821	24.8455	22.8444	18.9415	18.3252	18.2862	17.2442	20.6131	16.932	27.4924	26.654	28.2837	-1.03803	2.67546e-41	-1.5713	1.53873e-94	0.177807	0.0349943
Mycth_111934	Thiolase-like	82.2374	81.8239	74.0922	96.6774	91.584	97.4336	90.2575	91.8788	88.158	83.4142	81.137	81.0809	108.169	106.094	106.91	83.5881	80.7182	83.8937	0.0329415	0.495231	-0.203497	6.54274e-07	-0.100054	0.0251984
Mycth_111987	Ubiquitin-conjugating enzyme, E2	209.86	194.744	187.736	303.208	266.17	318.794	187.039	193.994	193.594	142.188	122.814	118.151	282.019	272.145	285.711	236.168	236.78	229.769	-0.640849	6.57704e-22	-0.45261	2.47768e-12	0.312947	3.77823e-06
Mycth_112014	Alcohol dehydrogenase, zinc-containing, conserved site	101.901	96.8659	108.515	113.112	116.466	109.106	92.574	89.857	99.2675	53.3298	51.3977	49.9405	187.755	191.282	184.895	90.8265	86.0804	86.0803	-1.0049	3.20406e-60	0.362415	7.56782e-10	-0.0771458	0.2709
Mycth_112025	Glutathione S-transferase, N-terminal	745.008	677.328	650.917	1174.45	1206.08	1156.43	1059.53	1078.57	1111.05	2277.91	1943.58	1930.25	2118.54	2107.26	2159.55	760.251	782.271	772.843	1.55574	1.31087e-179	0.479327	2.79362e-18	-0.466369	7.80514e-17
Mycth_112050	xylanase	657.615	634.362	705.774	743.455	693.51	719.473	4.25702	3.50105	2.91743	140.37	147.39	151.256	48.413	47.6501	51.4614	2.12994	1.59227	1.8624	-2.19973	1.32659e-249	-4.24242	0	-0.897269	7.88887e-09
Mycth_112051	Cytochrome P450	9.86005	10.4342	8.4946	10.6604	10.4061	9.87513	7.43917	7.9782	6.96305	0.952433	1.53278	2.32607	1.66183	1.23269	1.12925	19.8204	19.1774	18.3686	-2.60972	4.06817e-55	-3.3163	1.20141e-85	1.38265	1.87845e-25
Mycth_112080	Hypothetical protein	36.3466	37.0015	42.3342	36.2189	37.8682	36.6123	27.2863	29.8056	29.0865	23.4871	23.4733	21.0903	52.0463	46.3639	50.4876	81.3031	84.0346	84.1355	-0.780902	2.32793e-23	0.0540642	0.518019	1.55587	1.91301e-100
Mycth_112086	Heat shock protein DnaJ, cysteine-rich region	59.7948	47.2893	55.5947	176.581	179.332	182.841	94.8154	85.8951	105.864	36.3268	33.5716	30.4878	39.0654	37.1746	42.2184	65.3249	57.2124	61.2533	-0.710274	6.35456e-10	-2.55912	1.70044e-137	-0.619814	3.34448e-09
Mycth_112089	Glycoside Hydrolase Family 61A protein	4763.28	4570.04	4584.54	3145.96	3073.74	3032.02	5.67491	4.6606	5.71003	889.119	932.951	933.647	225.734	222.208	233.62	0.788393	1.3846	1.05198	-2.34894	0	-4.13568	0	-2.31162	4.58235e-29
Mycth_112121	Thiamine pyrophosphate enzyme, C-terminal TPP-binding	730.245	743.343	992.926	636.698	603.112	647.128	1320.99	1312.89	1291.69	509.096	538.988	502.685	339.913	338.772	346.086	1413.98	1401.99	1419.72	-0.685979	4.07275e-15	-1.25325	5.6211e-48	0.132277	0.181566
Mycth_112136	Histone H2B	1943.75	1983.23	1657.17	2358.17	2253.16	2523.67	2081.18	2051.38	2179.57	1204.69	1151.5	1192.18	1690.33	1729.85	1736.8	1703.45	1714.24	1760.58	-0.665079	5.85085e-35	-0.840788	8.90399e-56	-0.263274	2.51214e-06
Mycth_112137	Histone H2A	2359.81	2451.91	2094.84	3243.38	3247.81	3307.34	3154.74	3038.75	3064.48	1641.63	1568.38	1658.02	2182.68	2178.2	2175.35	2646.49	2629.59	2622.98	-0.515635	6.19546e-33	-0.956846	6.60285e-112	-0.206528	3.79194e-06
Mycth_112159	Squalene/phytoene synthase	58.1408	58.6599	59.0846	66.7271	64.241	69.518	75.8535	79.7119	81.6696	39.1403	39.943	41.5895	84.66	83.1287	86.6656	71.3621	73.4387	70.775	-0.557328	9.71504e-29	-0.0284065	0.603016	-0.115887	0.0263151
Mycth_112204	ATPase, F0 complex, subunit C	608.961	588.312	551.901	911.303	942.761	929.255	370.19	353.723	359.923	292.47	274.967	300.528	331.441	319.935	325.244	380.169	382.124	379.714	-1.02272	2.26671e-123	-1.88389	0	0.0978377	0.0429087
Mycth_112227	D-xylulose 5-phosphate/D-fructose 6-phosphate phosphoketolase	953.532	973.187	1369.6	635.254	626.308	614.036	759.886	750.299	701.487	561.675	537.926	532.964	76.2348	72.9243	76.063	861.385	866.981	854.601	-1.03107	2.32943e-26	-3.43075	2.20253e-278	0.24653	0.0195638
Mycth_112306	Methionine synthase, vitamin-B12 independent	130.257	127.56	121.183	117.917	119.663	115.576	25.7412	23.966	25.6691	103.376	100.942	102.85	92.3498	92.1103	89.1958	34.1302	33.1079	32.8283	-0.315497	2.12126e-14	-0.74089	2.92713e-73	0.430574	1.08717e-17
Mycth_112322	Globin, subset	2345.04	2444.46	2818.63	2003.61	1982.94	1973.04	2481.63	2445.28	2655.22	5083.93	5087.5	5358.97	365.335	366.244	379.157	2309.68	2362.11	2342.04	1.01537	1.07713e-56	-2.79644	0	-0.0900242	0.226314
Mycth_112329	Sterol desaturase	354.565	382.841	434.19	300.724	288.714	293.471	341.856	346.089	332.93	330.786	335.523	342.395	238.058	224.76	231.108	360.227	349.279	354.779	-0.230372	0.000496779	-0.72021	1.22013e-29	0.0828153	0.262693
Mycth_112362	Regulator of G protein signalling superfamily	85.9117	93.9604	87.9497	77.8198	72.6749	73.923	35.6329	39.3012	36.5514	8.53483	8.26947	8.10763	5.83861	6.3314	6.4305	190.347	188.72	195.256	-3.43837	0	-3.96539	0	2.38828	0
Mycth_112363	Peptidase C14, caspase catalytic	135.165	129.135	154.349	101.672	103.437	92.402	145.877	143.215	144.899	138.825	129.561	131.185	143.076	145.729	145.405	113.651	112.998	110.135	-0.0825698	0.269036	0.172111	0.0129595	-0.343276	5.61557e-07
Mycth_112399	Carbohydrate-Binding Module Family 1 protein	569.791	540.204	603.208	355.318	353.727	357.788	3.02458	2.50301	3.31317	106.223	119.526	113.827	24.9929	26.1281	22.2805	2.42662	3.17117	2.98488	-2.34903	8.78584e-253	-4.23303	0	-0.037675	0.857849
Mycth_112411	Cytochrome b5	191.782	189.798	212.191	217.783	221.653	212.633	109.922	112.032	117	200.499	200.366	206.834	133.137	135.882	137.165	142.209	145.15	142.412	0.0194202	0.771114	-1.05582	1.71552e-88	0.364744	3.67262e-11
Mycth_112442	Proteasome alpha-subunit, conserved site	170.192	156.494	137.623	184.087	177.048	175.523	153.582	156.717	165.597	116.352	110.502	114.96	189.92	185.933	177.643	180.447	185.591	186.133	-0.45296	4.30258e-14	-0.328191	2.70661e-08	0.23649	0.000120728
Mycth_112471	Oxidoreductase, N-terminal	1162.76	1108.2	927.061	981.597	1000.19	930.509	99.9561	101.166	109.659	303.638	321.124	324.814	656.596	662.729	658.596	195.218	193.022	197.433	-1.76213	1.65384e-174	-0.931126	6.35234e-50	0.936303	1.25594e-47
Mycth_112491	Sugar transporter	35.2169	38.7992	91.5176	43.1724	41.8677	45.8056	309.404	309.968	254.74	71.1144	71.6394	74.8771	67.6624	65.6064	66.5425	218.334	221.35	226.028	0.371249	0.268266	0.238245	0.472872	-0.370036	0.283763
Mycth_112498	MFS general substrate transporter	21.831	22.5562	24.1217	18.0296	14.5663	16.905	18.2308	18.7305	20.2434	16.1754	13.2116	16.1767	23.2693	21.4483	22.1915	48.8344	47.5818	45.3253	-0.60118	4.94174e-11	0.0628508	0.53628	1.33071	1.47142e-54
Mycth_112612	Coproporphyrinogen III oxidase	895.154	846.865	1020.2	1039.01	1041.61	1041.72	639.898	640.281	709.511	1080.56	1041.63	976.033	280.876	277.965	274.906	1283.18	1283.49	1287.41	0.149955	0.0316087	-2.27774	3.23429e-273	0.976147	2.80091e-51
Mycth_112686	Heat shock protein Hsp70	3044.88	3205.37	3192.99	2069.84	1963	2156.58	2139.43	2101.33	2074.75	2757.64	2739.83	2746.36	1094.32	1080.53	1087.35	1941.45	1939.36	1921.75	-0.208916	3.37107e-08	-1.29643	1.98897e-273	-0.0996569	0.0132807
Mycth_112699	Transferase	499.865	483.162	475.531	275.326	275.792	279.772	643.989	644.022	667.692	383.014	381.629	392.77	272.338	281.747	289.728	422.573	411.733	416.581	-0.346145	4.00803e-20	-0.350449	4.79956e-20	-0.622266	5.04824e-63
Mycth_112700	Histone H2A	192.838	201.764	181.123	281.983	302.28	277.688	266.601	271.913	279.8	184.154	183.539	175.499	224.734	221.594	229.317	255.252	258.495	251.139	-0.0958414	0.0480452	-0.724749	6.17395e-62	-0.0750389	0.130417
Mycth_112714	Pyridine nucleotide-disulphide oxidoreductase, class-II	30.7459	28.6722	26.3512	16.0141	12.8774	12.8778	2.26995	2.5842	2.92695	2.35726	1.82522	1.91899	0.521799	0.518076	0.381118	40.072	41.8019	42.4238	-3.8167	7.11839e-165	-5.24521	5.27028e-113	4.0134	1.5257e-221
Mycth_112716	PaaX-like, N-terminal	11.0634	10.1551	6.83821	12.6123	10.6464	10.4432	10.7998	11.1006	12.5852	9.06788	7.02469	7.19743	21.4511	20.7625	22.2753	12.2659	12.8851	14.1863	-0.272749	0.0857408	0.562698	4.977e-05	0.208994	0.1865
Mycth_112802	Crotonase, core	2.00979	1.19007	1.64627	7.28879	8.12304	6.50126	2.20837	3.01691	3.44899	1.27014	1.19077	0.435618	4.62254	5.49383	7.23018	11.3286	10.0928	12.243	-0.748047	0.0295621	-0.713289	0.00164042	1.97341	1.88105e-17
Mycth_112805	Condensation domain	0.160609	0.277993	0.157318	1.40682	1.23903	0.949153	0.135413	0.182958	0.0839227	0	0.0219595	0.0436102	0.809844	0.759394	0.792492	1.29178	1.60871	1.59464	-3.26105	3.54521e-09	-0.981347	3.31181e-06	3.52672	2.58162e-40
Mycth_112815	Cytochrome P450	9.24112	9.69606	10.165	23.2828	24.0752	26.0529	27.2219	26.2002	23.8428	1.89328	1.65718	1.58099	4.45891	4.54699	4.2677	32.1516	31.674	28.847	-2.51234	9.62161e-72	-2.83849	1.19882e-171	0.287028	0.0009066
Mycth_112824	NmrA-like	20.9022	18.6477	16.8669	12.6075	14.9091	12.5205	9.39563	11.2841	11.8085	30.7297	31.9969	34.4811	5.34863	5.58538	5.5029	2.18562	2.4168	2.68185	0.77373	9.38553e-14	-1.65865	1.45101e-43	-2.14211	1.10058e-50
Mycth_112826	Hypothetical protein	9.95501	8.95105	6.25993	11.8704	11.7824	10.5183	20.0809	23.0878	24.6952	8.38231	9.12909	8.4642	22.9698	24.458	20.7904	17.2433	15.7852	16.0586	0.0369392	0.817145	0.623955	2.03878e-07	-0.444745	0.000283413
Mycth_112850	Tetratricopeptide region	44.3051	42.7195	43.5334	54.2931	55.0378	53.9802	65.2109	63.0249	63.3403	46.6402	50.6436	49.9767	73.8635	74.0765	74.3921	55.8044	56.0561	54.6345	0.159465	0.0014592	0.072101	0.147505	-0.179781	0.000246205
Mycth_112889	Appr-1-p processing	100.027	98.3172	95.6489	103.213	90.9998	111.233	145.178	141.613	158.344	140.293	127.041	126.737	188.329	177.751	179.54	129.1	134.129	143.753	0.409855	2.60358e-09	0.465412	5.83833e-12	-0.107936	0.156114
Mycth_112905	ATPase, P-type, K/Mg/Cd/Cu/Zn/Na/Ca/Na/H-transporter	3.01742	3.94876	3.46485	7.91169	7.5047	8.0632	18.7493	17.7405	16.4299	4.69008	4.96052	5.30453	7.19973	8.13784	7.58768	10.1942	10.8843	10.2916	0.507236	6.76081e-07	-0.405914	7.45439e-06	-0.731381	3.42145e-18
Mycth_112916	Glycosyltransferase Family 2 protein	56.1224	64.1647	71.8	46.9767	42.5574	47.0996	144.224	150.341	111.765	98.6949	97.1489	101.062	84.0891	83.8859	84.4256	111.025	108.457	111.583	0.613879	4.94418e-11	0.513102	3.90807e-08	-0.27229	0.00582445
Mycth_112924	Transglutaminase-like	6.78289	8.30913	5.09918	13.5024	13.8081	12.4183	12.0473	12.1936	14.8908	7.29364	8.18143	8.05242	20.3508	20.6652	20.3547	14.4905	16.2051	13.2265	0.213731	0.13306	0.253857	0.0443047	0.187499	0.175632
Mycth_112996	Pyridoxal phosphate-dependent decarboxylase	16.9311	15.3831	15.0127	11.3613	13.8166	12.7096	21.1103	19.5231	19.6616	16.5454	17.8042	16.3101	22.4895	22.7869	20.8496	14.1218	15.81	15.0298	0.0844591	0.382244	0.430489	6.11123e-07	-0.401855	3.68251e-06
Mycth_113066	Hypothetical protein	4.61928	4.6829	3.45911	5.23061	4.04212	4.64033	7.76924	8.40176	6.74102	5.42321	5.93515	5.67703	10.2025	9.79378	10.079	8.68657	8.73108	8.69253	0.407445	0.000277481	0.740151	2.30629e-12	0.21343	0.0577047
Mycth_113138	DNA-binding SAP	7.93881	7.41941	8.46576	9.09145	7.07712	7.79327	13.9729	15.5545	15.1396	9.53254	9.98208	8.35504	15.5534	15.8034	16.2094	18.4238	15.8921	15.1271	0.210221	0.0677193	0.616754	3.31913e-09	0.171188	0.118861
Mycth_113236	Aldo/keto reductase	61.6055	54.4487	56.6715	86.1807	91.56	95.2434	109.8	116.824	121.328	105.21	117.422	115.849	83.4638	89.2722	86.7622	85.2598	78.6048	82.6627	0.957041	7.02642e-44	-0.445445	1.07941e-10	-0.474609	8.15755e-12
Mycth_113239	Protein of unknown function, ATP binding	76.2289	76.3325	70.851	112.741	115.377	108.867	102.148	101.948	99.2854	88.8618	84.0316	78.0345	92.0208	87.3056	90.97	83.7197	85.5162	81.5303	0.155468	0.00148212	-0.69157	2.62343e-52	-0.251857	1.17903e-07
Mycth_113387	Hypothetical protein	6.97158	5.66996	3.88211	12.3603	14.8258	12.0456	11.8367	13.3602	15.8997	11.0943	10.3512	8.59829	11.9508	12.6471	16.0754	10.3173	7.82571	8.75463	0.856969	6.55843e-05	-0.323986	0.104866	-0.589003	0.00441552
Mycth_113450	chitinase	130.412	132.915	131.061	91.71	83.4795	86.0773	66.0321	68.6007	62.031	167.937	200.596	202.492	240.697	247.443	245.962	19.0236	17.5762	16.8157	0.52246	7.25024e-14	1.11797	2.43823e-59	-1.85641	1.08089e-145
Mycth_113457	ATPase, F1/V1/A1 complex, alpha/beta subunit, nucleotide-binding	14.9641	14.376	15.0185	18.852	18.157	19.5893	38.798	38.1497	34.4163	12.8014	13.4494	12.3902	38.9933	40.2613	41.6949	25.2122	23.3168	23.2994	-0.213689	0.00173946	0.723429	4.98204e-33	-0.608547	4.22834e-24
Mycth_113577	Aldehyde dehydrogenase, conserved site	46.1186	43.9472	36.2062	17.698	19.7729	17.439	24.0217	23.6294	23.8201	5.29459	4.86015	4.97333	2.48189	2.32728	2.66684	4.35431	4.88519	3.94633	-3.07027	4.26096e-172	-3.25308	2.14271e-137	-2.414	1.72606e-97
Mycth_113600	3-oxo-5-alpha-steroid 4-dehydrogenase, C-terminal	450.813	467.087	580.75	62.6693	58.7739	66.6149	289.786	274.745	299.907	213.636	240.486	243.77	10.8345	10.6675	12.257	272.505	270.654	267.972	-1.11732	7.12943e-36	-2.85101	9.37383e-173	-0.0695689	0.526798
Mycth_113715	Dynamin, GTPase region	21.2165	20.3899	16.3419	20.9309	19.6081	19.1656	23.254	23.0764	23.1948	16.0479	16.8727	16.8989	24.535	24.9735	25.1878	24.075	22.3174	22.6613	-0.228337	0.0023509	-0.0497298	0.531315	0.0130592	0.8933
Mycth_113886	WD40 repeat	103.538	99.5222	115.46	136.585	136.209	128.709	123.504	118.529	129.099	108.724	106.517	109.937	162.143	170.076	166.807	150.238	149.573	146.19	0.0150867	0.850299	-0.0592612	0.377841	0.287209	5.87458e-06
Mycth_113912	Hypothetical protein	12.3361	13.6772	17.2083	10.2603	7.89409	9.5636	19.7153	20.6174	18.0487	17.8879	16.6491	15.5596	24.9184	24.0079	24.7536	19.4835	19.895	19.4398	0.195914	0.109754	1.03915	1.53826e-19	0.0346938	0.81133
Mycth_113985	Thioredoxin-like fold	395.232	381.711	392.156	457.348	483.223	465.642	432.969	434.955	456.299	318.438	307.453	308.064	388.993	379.641	385.924	516.811	521.484	504.594	-0.337334	1.87873e-16	-0.657576	5.44609e-61	0.242756	3.22238e-09
Mycth_114008	Opsin	38.606	36.7498	39.7039	35.6541	41.1773	35.051	84.1054	84.0937	73.2184	45.9944	49.6969	48.8646	71.8367	70.2575	69.5581	50.0196	46.5886	48.1251	0.3155	2.17316e-05	0.545914	3.34256e-14	-0.714867	1.75745e-23
Mycth_114083	Hypothetical protein	5.07724	5.12843	5.53001	7.13604	6.01943	5.90499	12.9082	13.1498	11.6347	1.64495	2.24104	2.15681	4.00669	4.00664	4.11521	14.3842	14.0767	14.211	-1.4052	2.57972e-32	-1.02603	6.23345e-23	0.203076	0.0387488
Mycth_114107	Sugar transporter, conserved site	853.139	855.866	974.775	1216.69	1163.55	1201.36	7.4837	6.10255	6.55652	316.809	322.434	336.682	1069.62	1077.01	1088.84	5.48196	4.72926	4.96502	-1.47333	1.37831e-116	-0.519217	9.48603e-16	-0.383509	0.00035218
Mycth_114166	AP endonuclease, family 2	14.4732	13.6306	14.0588	12.544	11.7285	13.4601	12.5901	13.314	11.8667	12.907	11.8848	10.8751	23.3794	24.4395	24.0309	18.6103	15.2203	16.2792	-0.25378	0.00808649	0.558221	2.40737e-10	0.434462	2.30421e-06
Mycth_114237	Short-chain dehydrogenase/reductase SDR	31.5315	33.0185	34.0535	46.5708	44.1258	42.7014	49.7025	50.1463	44.5214	48.5532	46.4354	47.5346	53.3989	52.5393	55.311	69.1337	62.9995	65.5493	0.517777	8.72033e-16	-0.0998608	0.135528	0.477864	1.69289e-14
Mycth_114376	Peptidase M49, dipeptidyl-peptidase III	56.0851	56.0867	58.3402	78.2199	75.7815	78.6979	76.3181	74.3876	74.5635	23.606	24.0766	22.5549	123.044	118.257	120.31	55.8267	55.937	56.9232	-1.29394	1.36496e-163	0.263372	3.04008e-10	-0.39503	1.21163e-19
Mycth_114482	Cytochrome b5	33.2315	32.6975	26.1804	28.205	27.629	27.3318	34.2013	37.9675	38.5048	25.8135	25.4521	25.7969	51.5751	50.844	51.8445	35.0226	36.6034	32.4521	-0.267354	0.000605526	0.518344	1.90212e-12	-0.0659108	0.453007
Mycth_114497	beta-galactosidase/glucoronidase	4.04934	4.76375	4.86293	2.70589	3.27754	2.88645	4.18338	5.60969	4.44264	1.4829	1.18721	1.32622	4.73044	4.57499	3.81917	11.2937	12.6757	10.8271	-1.78392	1.06547e-25	0.192184	0.237949	1.31545	1.02618e-22
Mycth_114666	Alcohol dehydrogenase, zinc-binding	2.63616	2.21057	1.76579	6.29141	6.26189	6.31061	0.598216	0.335277	0.692061	0.305834	0.271631	0.0899069	0.349446	0.0728172	0.241053	4.34377	5.83251	3.28752	-3.29595	1.53266e-13	-5.22175	2.34842e-35	3.05434	7.49633e-21
Mycth_114667	Hypothetical protein	0.693265	0.710528	0.909789	4.57637	4.56028	4.36122	0.125856	0.231452	0.1638	0	0.0357171	0	0.0306328	0.057449	0	1.71351	1.96242	1.97266	-6.01724	1.77079e-06	-7.58857	3.60738e-18	3.46831	3.92714e-16
Mycth_114678	Sugar transporter	65.9498	66.9285	66.0509	74.1663	74.6348	75.5381	61.129	58.9296	64.7433	41.379	41.8694	38.4727	46.3454	46.3345	48.8118	66.7897	67.2927	69.2907	-0.721974	9.82152e-52	-1.03791	3.02588e-109	0.159354	0.00133128
Mycth_114691	Aromatic-ring hydroxylase	22.8894	22.7803	14.2256	19.582	20.7948	20.1383	11.1698	13.5248	15.0588	13.3488	15.1423	15.135	25.0888	24.8106	24.8377	16.3934	16.7403	17.8018	-0.464865	0.000756197	-0.0685131	0.646067	0.378233	0.00855413
Mycth_114710	Hypothetical protein	7.56548	9.45202	6.82574	17.1476	17.5139	17.3832	23.848	21.8793	22.2627	9.48522	11.1972	9.00732	14.6784	13.878	13.0183	13.8726	14.2994	13.0106	0.306966	0.00800048	-0.696656	2.60734e-12	-0.700088	1.77455e-12
Mycth_114734	Mitochondrial substrate carrier	9.22535	11.8501	10.3803	16.2251	15.1321	16.0678	28.3782	30.3795	24.3922	19.3345	19.5393	18.184	32.7776	33.5739	31.0512	24.8689	23.7894	24.8705	0.847532	1.73042e-22	0.666199	1.02766e-15	-0.15291	0.09182
Mycth_114738	GCN5-related N-acetyltransferase	56.1254	51.6344	45.5441	91.1766	87.3425	93.2287	68.0691	63.1407	66.508	72.2817	70.1888	74.1953	86.2392	80.3657	86.5188	64.7886	63.6994	61.5322	0.488037	6.2769e-13	-0.475102	2.03658e-13	-0.0348048	0.683504
Mycth_114796	Tetratricopeptide TPR-3	26.2995	27.6702	21.3618	31.1443	28.5336	29.137	30.724	30.4378	32.3731	26.0998	26.6571	23.037	46.2081	42.8765	46.04	38.0174	36.7505	37.2691	-0.00105956	0.997779	0.23246	0.00221609	0.282395	0.000278211
Mycth_114955	Hypothetical protein	24.102	24.3168	25.0618	37.4942	32.6415	37.9468	53.096	50.784	49.2824	27.7058	26.9378	26.2719	50.1451	47.7747	50.6696	57.0177	57.5296	62.2769	0.125327	0.0737964	0.0873612	0.185059	0.229561	0.000256684
Mycth_115028	Hypothetical protein	5.1115	5.3139	4.44825	11.7618	10.392	10.8303	6.76491	5.80736	8.15683	4.29269	4.0019	3.79476	6.02959	5.74096	5.3431	5.46686	6.42081	7.33801	-0.307731	0.0627745	-1.3188	8.87601e-22	-0.0966886	0.579608
Mycth_115052	Nucleolar RNA-binding protein Nop10p	206.76	209.126	208.472	338.481	357.513	407.613	408.028	374.623	412.145	239.885	230.852	229.857	285.663	292.667	289.209	392.82	384.351	382.356	0.153102	0.0344311	-0.718841	4.93716e-29	-0.0213769	0.799566
Mycth_115096	Polyprenyl synthetase	153.554	148.484	157.337	124.85	118.927	132.81	155.251	148.275	142.614	100.53	98.9431	96.3544	199.223	194.952	190.311	152.457	153.019	162.194	-0.648854	2.05865e-34	0.262207	7.50759e-07	0.0905085	0.124211
Mycth_115110	Hypothetical protein	69.3029	85.0785	80.8076	112.257	115.157	122.851	123.601	118.045	123.172	57.4982	60.4562	61.2603	131.13	141.878	128.908	114.72	107.113	102.774	-0.406439	2.82296e-05	-0.172831	0.0514515	-0.144963	0.131735
Mycth_115198	WD40 repeat	93.0452	95.3784	47.7972	98.1554	110.587	101.593	106.158	108.492	119.023	76.2734	70.2029	68.9189	88.9353	91.7934	90.0172	284.589	292.916	276.723	-0.139816	0.511894	-0.570103	0.00225312	1.37854	5.80088e-14
Mycth_115501	Phosphopantetheine attachment site	12.1143	13.2283	9.25946	23.3057	22.1731	23.7082	36.8998	39.2164	32.6145	6.13436	6.99687	6.50928	7.42363	7.39691	7.28366	156.133	154.621	156.459	-0.826418	4.38711e-20	-2.01862	5.70183e-119	2.12654	7.20214e-143
Mycth_115624	Phosphatidylinositol 3- and 4-kinase, catalytic	0.110231	0.157481	0.148533	0.422997	0.348944	0.289008	0.55889	0.570045	0.275741	0.0945425	0.167939	0.240872	0.240054	0.190085	0.198712	0.351684	0.288716	0.292635	0.251439	0.544847	-1.13015	0.000532143	-0.558303	0.101367
Mycth_115754	Hypothetical protein	2.33779	3.05477	2.52777	5.86016	4.44402	3.21242	2.32129	1.68879	1.29108	0.11411	0.47296	0.335452	3.12917	1.73881	1.19919	1.44706	1.34411	0.621942	-3.15106	2.51475e-09	-1.53027	3.76385e-05	-0.594658	0.20272
Mycth_115802	Zinc finger, C2H2-type	49.0997	54.255	53.3907	83.5494	72.5842	89.1741	106.863	103.238	85.5534	45.1777	47.5135	48.4907	88.6984	89.274	88.2492	97.7627	94.6064	96.8614	-0.163535	0.0557602	-0.253863	0.00157033	-0.00859343	0.937565
Mycth_115858	Amino acid transporter, transmembrane	21.8913	27.2663	31.7098	36.3264	29.0842	36.1936	27.4819	30.7315	28.8545	40.7014	37.6871	41.2678	20.1854	23.8568	22.2649	46.9249	46.4254	45.8803	0.549972	7.28234e-07	-0.987019	1.48785e-19	0.700258	2.28736e-10
Mycth_115886	Hypothetical protein	7.92336	9.57702	10.2838	4.21081	4.25616	4.83771	17.7813	18.1648	16.2689	9.57016	7.52134	8.8148	17.9697	17.9613	16.0055	16.8537	15.7767	15.6732	-0.113639	0.363106	1.59463	5.8657e-44	-0.0880105	0.470773
Mycth_115909	Bromodomain	28.9493	29.9293	30.1919	32.286	31.4994	31.802	67.5586	66.9873	60.3944	30.1741	30.2731	29.1497	39.9653	41.2918	37.634	51.796	50.8705	50.6375	-0.00503804	0.946569	-0.0577368	0.300507	-0.323405	1.54043e-10
Mycth_115935	Glycosyltransferase Family 90 protein	21.3896	24.6761	18.9674	36.8679	34.9198	40.0177	84.9022	82.4923	75.3549	31.9697	33.5727	27.1504	55.555	56.0125	53.8218	62.9052	60.5552	65.5162	0.500954	3.43438e-09	0.193057	0.020885	-0.338396	3.37334e-05
Mycth_115944	Helicase, superfamily 1 and 2, ATP-binding	18.3055	18.9233	19.9899	16.2062	16.6756	16.6909	26.2485	26.5997	25.8723	20.8416	20.7281	19.4608	33.6745	35.1565	33.4582	32.3276	28.7613	31.1548	0.0785552	0.336918	0.672685	1.80313e-21	0.252336	0.000348765
Mycth_115957	2OG-Fe(II) oxygenase	2212.82	2097.07	2089.12	0.393852	0.531466	0.377827	0	0.0924823	0	5.86306	7.14296	5.70394	0.0856805	0.160686	0	0.0427921	0	0	-8.43594	0	-2.73838	5.74075e-05	-0.731342	0.722742
Mycth_115968	beta-glucosidase	794.977	809.858	911.876	764.265	784.312	721.914	35.1518	32.4465	32.4718	279.619	323.901	321.09	518.625	526.113	533.391	24.183	25.289	22.2351	-1.45799	2.26219e-89	-0.897769	7.52364e-35	-0.45767	3.6533e-08
Mycth_115983	Hypothetical protein	314.457	323.014	252.552	729.61	676.98	756.093	331.027	326.766	336.423	376.899	378.137	370	110.165	107.934	107.373	885.418	909.305	887.826	0.327867	2.501e-07	-3.10456	0	1.45434	4.26785e-126
Mycth_116006	WD40 repeat	20.6112	19.5315	19.6659	41.6968	38.6902	41.5957	36.5222	35.069	36.5445	25.9491	22.353	22.3827	38.342	36.5212	35.9983	38.6214	36.421	38.3603	0.230137	0.00408864	-0.510044	7.0824e-14	0.0906134	0.251994
Mycth_116020	Ribosomal protein L34e	2099.81	1909.65	1994.6	2297.62	2475.16	2307.37	1270.77	1243.79	1408.06	1433.97	1382.49	1327.08	1295.23	1328.67	1368.25	1609.68	1624.49	1591.05	-0.548714	2.12478e-23	-1.19969	3.32978e-108	0.320945	1.39019e-08
Mycth_116157	endoglucanase	238.034	228.892	185.537	208.473	220.016	198.388	47.0437	47.5004	53.088	144.071	149.044	148.967	181.176	188.786	179.078	46.5404	45.7766	44.701	-0.571828	2.4019e-15	-0.564403	3.31127e-15	-0.0857728	0.333406
Mycth_116237	Aldo/keto reductase	8.52121	8.9819	9.2137	30.1794	28.6251	29.8053	27.4804	28.4983	26.4475	12.7898	12.2317	10.8415	31.4715	30.4353	31.1073	12.5534	10.8483	12.7202	0.412307	2.16281e-05	-0.302679	6.64625e-05	-1.16647	1.08138e-44
Mycth_116261	Protein of unknown function Cys-rich	7.86681	7.31274	6.78141	16.6716	13.0771	14.2756	3.96998	2.57173	2.73679	1.3554	2.03723	1.77771	3.97098	2.97889	3.06795	2.69723	2.22228	2.58876	-2.11097	1.21918e-20	-2.50916	9.50497e-41	-0.279737	0.285546
Mycth_116322	Peptidase C19, ubiquitin carboxyl-terminal hydrolase 2	19.6943	20.8079	20.0318	23.8257	22.6927	22.8898	46.2762	48.2715	44.4987	24.6921	26.7461	25.2655	45.9971	46.0354	46.4803	44.2063	43.9207	46.7069	0.327851	9.19523e-10	0.623973	5.93635e-35	-0.0214793	0.733055
Mycth_116348	Protein kinase, core	5.38143	6.05985	5.06233	10.2615	9.1941	12.9868	12.7862	13.215	9.30379	6.65521	6.13745	6.60356	11.8032	12.3466	12.7743	12.0096	12.7455	10.9808	0.222741	0.120648	-0.183877	0.166833	0.0428616	0.79382
Mycth_116363	Alkaline phosphatase	2.68447	2.66907	2.23553	2.90923	2.63333	2.5083	7.47259	5.94258	6.11127	2.97655	3.35295	2.67487	5.84961	6.361	6.38333	5.18017	5.72811	5.12933	0.235311	0.175425	0.8334	1.89759e-08	-0.261219	0.0751754
Mycth_116384	oligoxyloglucanase	199.386	213.674	234.411	119.816	115.495	114.533	10.5507	10.5737	10.3974	65.9329	70.6175	73.4645	30.8979	31.7273	31.9197	6.45781	7.01403	5.61606	-1.63805	1.56682e-122	-2.26036	1.24317e-221	-0.698708	8.3269e-15
Mycth_116510	Hypothetical protein	18.9516	17.1211	15.1107	27.245	25.6258	24.9536	20.4294	22.6914	21.3157	30.3457	27.692	28.1774	28.3238	28.8218	28.8513	24.6873	22.7798	23.644	0.741633	3.61686e-25	-0.22908	0.00140363	0.165989	0.033433
Mycth_116553	xylanase	230.572	232.361	220.173	246.563	243.273	227.196	20.0412	18.774	18.9456	67.2938	61.4039	59.8103	139.964	141.072	142.055	19.267	18.2673	15.6009	-1.86933	6.27022e-258	-1.13416	1.51625e-104	-0.0929531	0.283402
Mycth_11658	Transferase	268.122	251.901	218.13	1171.42	1146.87	1098.51	842.654	866.542	929.033	4069.31	4101.43	4333.4	199.411	190.462	198.972	310.318	316.548	311.545	4.07192	0	-2.90959	0	-1.46887	1.80979e-136
Mycth_116603	Hypothetical protein	3.05213	3.11001	3.72559	10.2744	8.77988	10.0767	16.5235	15.6243	14.6348	13.8031	13.5093	12.4989	10.4002	10.7504	12.1144	9.052	9.069	9.53773	1.99164	3.35835e-61	-0.180771	0.105919	-0.735467	1.5511e-12
Mycth_116679	Hypothetical protein	11.4757	11.8361	12.8218	12.1993	11.6114	13.7778	14.5482	14.0639	15.4739	13.2583	12.954	12.3241	14.4546	12.8723	13.6625	18.5345	18.0858	15.8156	0.0781818	0.485716	-0.246226	0.0134047	0.272987	0.00561579
Mycth_116881	Major facilitator superfamily	1.04811	1.09565	1.06095	2.47803	1.90451	2.35675	1.78789	1.99101	1.78281	0.767391	0.696716	0.691816	4.41658	3.65422	3.38713	2.82862	3.41478	3.03624	-0.581845	0.0341252	0.395129	0.041807	0.761843	0.00014084
Mycth_116885	Region of unknown function DUF1767	2.29332	1.44046	1.71559	2.35511	2.22064	2.22765	4.95292	4.59762	4.26162	2.37388	2.0147	2.09357	4.90242	4.86079	4.07474	6.50245	4.7935	5.27127	0.237113	0.362454	0.652385	0.00216306	0.290306	0.163613
Mycth_116956	mRNA capping enzyme, beta chain	13.9243	14.0235	13.6305	16.9315	16.8648	17.0359	17.2513	16.5657	17.0303	16.5677	16.5181	14.78	17.6455	14.8193	15.8313	15.2829	14.7435	13.9097	0.1903	0.0102712	-0.447286	1.25141e-10	-0.187312	0.0126101
Mycth_117063	NAD-dependent glycerol-3-phosphate dehydrogenase, N-terminal	0.111786	0.0399257	0	0.0870364	0.256249	0	0.155585	0.204374	0.303738	0.0372853	0.044154	0.087687	0.454424	0.461625	0.156734	0.302608	0.167309	0.270959	0.145631	0.933912	1.24155	0.194878	0.174165	0.878453
Mycth_117073	Acyl-CoA N-acyltransferase	53.1306	47.2497	42.7788	61.7079	58.3538	58.1406	52.9503	61.7416	66.5659	25.6192	24.8918	24.6853	56.1414	55.7003	56.7979	22.5724	25.05	22.0254	-0.940421	1.13424e-29	-0.452383	2.03919e-08	-1.35783	1.33761e-60
Mycth_117145	Region of unknown function DUF1741	12.9255	11.9091	11.4658	21.705	23.5583	21.9125	30.3403	30.8407	31.6761	12.6392	14.8603	15.0221	26.2489	25.3472	22.5186	24.5879	24.419	26.2274	0.213391	0.0223372	-0.231229	0.00566398	-0.281988	0.000763454
Mycth_117146	Fungal transcriptional regulatory protein, N-terminal	28.622	34.279	25.7279	25.0775	24.6242	27.2842	57.0431	59.1874	46.2613	19.6475	22.435	20.5975	33.4286	35.2045	34.3801	140.442	139.102	139.662	-0.509907	2.90994e-08	0.0479596	0.639871	1.39076	9.86868e-58
Mycth_117150	NAD-dependent epimerase/dehydratase	57.633	50.0222	38.5141	39.2438	44.393	36.9859	45.3903	46.3018	59.6204	31.3839	30.434	32.1239	39.1176	38.19	36.2762	55.6047	51.6702	53.5756	-0.647196	6.24931e-08	-0.460548	0.00011693	0.109504	0.42879
Mycth_117206	Chromo domain-like	21.488	21.7422	20.0425	27.4713	24.903	26.2885	32.5718	35.1473	34.1777	20.4001	19.3663	21.2573	41.7304	43.8055	39.8578	31.2626	31.5342	30.7696	-0.0641233	0.39976	0.30083	1.46078e-06	-0.100161	0.14886
Mycth_117209	Peptidase M, neutral zinc metallopeptidases, zinc-binding site	28.7395	26.9176	20.2832	44.3847	42.5509	39.8297	56.7885	56.2649	62.5941	77.4086	76.0034	74.0765	62.2635	68.7923	63.3588	59.7566	63.0411	66.138	1.57377	1.01582e-72	0.243981	0.00646237	0.126424	0.196611
Mycth_117245	Protein kinase-like	13.1837	11.2408	13.4936	30.991	34.7865	35.773	21.6092	21.1083	22.8142	29.1906	23.2006	25.1497	30.7306	27.747	27.2551	27.336	25.7564	25.8368	1.01749	1.65434e-20	-0.616728	6.4895e-10	0.290212	0.0088503
Mycth_117406	NUDIX hydrolase, core	39.852	38.1898	36.538	54.4014	55.5702	56.7634	96.6052	101.983	96.5654	50.0915	48.7266	49.4018	115.602	109.39	113.552	55.7359	53.4311	53.8906	0.358928	1.72547e-14	0.649053	5.09277e-51	-0.832651	1.7475e-82
Mycth_117428	Hypothetical protein	6.86825	6.54155	7.79203	8.77902	8.33134	7.47521	14.0801	13.6034	11.9057	9.52613	9.83418	9.11402	13.1652	12.7451	14.0436	18.7476	18.9103	18.1972	0.408278	3.92079e-05	0.325417	0.000677501	0.521372	5.07499e-09
Mycth_117436	Kinetochore-Ndc80 subunit Spc25	21.48	23.5467	23.8063	27.4022	25.6612	24.8063	46.5692	44.1801	53.2761	24.4282	21.684	21.1913	21.6199	22.635	20.9371	31.2821	32.2262	30.3883	-0.0446824	0.685641	-0.629122	3.09442e-12	-0.596494	2.7859e-12
Mycth_117478	Fungal transcriptional regulatory protein, N-terminal	5.34377	5.54555	5.07703	6.18054	5.0274	4.9371	8.98179	9.22576	8.95328	6.09805	6.53149	6.50078	9.45455	8.96422	9.94611	8.27492	7.74137	6.8214	0.247799	0.0149676	0.438585	4.24249e-06	-0.224719	0.0226331
Mycth_117495	Fungal transcriptional regulatory protein, N-terminal	12.7063	14.414	18.6524	16.3252	13.7786	16.4889	18.8551	18.191	18.7966	18.0374	18.2012	18.4473	20.1094	21.1992	22.4923	33.8793	34.2918	33.8374	0.239793	0.0334068	0.0817636	0.485527	0.891558	1.36085e-17
Mycth_117620	Hypothetical protein	14.0783	13.5654	12.9447	9.40388	9.9834	10.5694	17.9733	15.6655	20.961	33.1401	27.0636	31.2826	21.7186	21.2825	19.2775	21.7455	22.6246	20.3151	1.16126	7.82818e-25	0.684775	2.44181e-08	0.262933	0.0325369
Mycth_117625	B302, (SPRY)-like	4.77797	5.81893	6.27988	5.15329	5.53618	6.21819	12.7005	13.3179	12.4622	6.03499	6.55893	5.6219	13.904	12.6646	13.7003	11.3439	12.0163	11.1384	0.0936304	0.496722	0.881026	2.82981e-15	-0.134037	0.255751
Mycth_117681	TRASH	39.257	41.9193	44.0981	50.6764	55.5887	51.1698	111.534	107.069	120.061	44.2254	44.0886	41.6035	73.1658	67.5189	71.2529	76.2566	75.0038	74.7067	0.0381466	0.645118	0.0550951	0.452233	-0.561901	1.71422e-18
Mycth_11798	Mitochondrial substrate carrier	8.80313	8.58139	5.86857	11.7499	9.90015	11.6109	19.0004	20.3662	21.4315	8.54373	9.09805	8.09951	20.1464	20.2475	19.6626	19.183	19.8005	17.6881	0.139101	0.311791	0.481379	1.81545e-05	-0.0789937	0.539866
Mycth_12171	Hypothetical protein	13.821	15.0892	12.2965	18.89	17.8106	18.0318	37.5109	33.6004	36.5388	14.353	13.1905	11.6033	29.8384	26.8405	24.9431	31.2079	29.6869	28.0231	-0.0817539	0.488216	0.203855	0.0364116	-0.252985	0.00722606
Mycth_122893	Zinc finger, C2H2-type	10.5071	10.8963	10.0585	22.7813	19.5367	22.9221	38.6711	39.1296	39.3985	8.32884	7.80478	8.27507	31.115	31.2229	30.8507	24.2958	23.9272	24.6056	-0.377694	2.4301e-08	0.143033	0.0141886	-0.664063	1.12764e-33
Mycth_122939	NAD(P)-binding	82.8938	83.0298	80.9708	93.1617	90.8585	93.0878	107.019	103.203	99.4428	77.8896	80.2976	75.9525	104.904	101.069	104.461	86.7284	87.4104	88.7464	-0.0898932	0.0530453	-0.208989	9.15382e-07	-0.213494	9.05812e-07
Mycth_12812	Sugar isomerase (SIS)	1.54953	1.73249	1.42979	6.21592	5.32804	5.34838	4.71184	6.02311	4.60692	7.04467	8.90127	9.9881	12.0846	14.1888	13.8148	5.9842	7.37344	6.81782	2.44941	2.84691e-39	0.873901	1.54939e-08	0.420176	0.0149435
Mycth_13170	Hypothetical protein	0	0	0	0	0.0448104	0.20024	0	0.0428868	0	0	0	0	0.0794653	0	0	0.158752	0.263316	0.142148	0	1	-1.9871	0.368626	3.75182	0.100036
Mycth_140260	Glycosyltransferase Family 48 protein	67.2972	75.6857	92.0538	75.1058	70.5125	78.0924	159.008	160.254	114.035	102.19	108.969	113.596	83.7056	83.0014	84.853	120.238	119.419	118.539	0.451822	0.000973165	-0.203151	0.148391	-0.251478	0.0861345
Mycth_140261	Glycoside Hydrolase Family 71 protein	0.815415	0.626789	0.618645	0.62108	0.507933	0.136185	0.999213	1.06948	1.02752	0.159638	0.168041	0.438006	0.990827	1.19939	0.838825	0.665807	0.55715	0.343738	-1.45216	0.000807006	0.874509	0.0287207	-0.950821	0.0182226
Mycth_14609	Hypothetical protein	2.26643	2.07306	1.56422	1.35576	2.21754	2.40655	5.0202	5.27555	5.00667	1.77003	3.20966	1.95128	4.04487	4.31969	3.66215	3.81586	3.35077	3.88573	0.21274	0.504878	0.640883	0.0184019	-0.446243	0.0862489
Mycth_15682	Hypothetical protein	0	0	0	0	0.213541	0.119279	0.0972409	0.204374	0	0.186426	0	0	0.284015	0.177548	0.979588	0	0	0	1.9061	0.458365	1.73243	0.374713	-2.33635	0.344939
Mycth_15789	Hypothetical protein	0.342979	0.275623	0.647018	2.9041	3.0466	1.75665	2.68518	2.25741	2.40747	1.71597	1.32086	2.42136	3.04993	3.02336	2.705	1.30564	1.25125	1.76662	2.07109	6.72845e-05	-0.191919	0.627949	-0.751008	0.0751143
Mycth_16152	Zinc finger, MYND-type	0.214565	0.0766346	0.134923	0.501181	1.72148	0.183158	3.50897	3.0598	4.21058	1.00193	0.932257	1.09401	4.79729	3.40791	4.58781	1.74251	0.883128	1.64694	2.8035	0.000246572	2.00923	1.81011e-05	-1.31377	0.0038116
Mycth_16224	Zinc finger, CCCH-type	22.5471	18.5986	15.3034	11.8428	16.1346	10.5399	23.5361	26.6309	23.5547	13.4293	15.2672	13.4754	22.1868	23.3058	24.2117	20.4059	25.6443	19.0849	-0.432067	0.00789019	0.478594	0.00259311	-0.154895	0.376954
Mycth_16301	Hypothetical protein	52.2853	60.5963	52.2647	58.6606	55.5595	63.4347	115.681	128.923	121.633	119.737	132.492	126.628	195.428	191.098	178.57	136.561	114.987	129.044	1.18655	2.40845e-50	1.29808	4.4739e-61	0.0790516	0.383986
Mycth_16353	Cytochrome P450	0	0	0.111206	0.275389	0	0.150962	0.123071	0	0.213566	0	0	0	0	0.112355	0	0.119684	0	0.285777	-0.819469	0.796943	-2.10617	0.42551	0.249782	0.936504
Mycth_17263	Hypothetical protein	0.155578	0	0	0.908499	1.06991	0	0.974414	1.36531	0.986365	0.155676	0	0.366116	1.26489	0.593047	0.654405	0.315867	0.523917	0.377107	1.62217	0.389189	-0.0538137	0.963566	-1.42829	0.197919
Mycth_17562	DASH complex, subunit Dad2	44.1034	41.1142	54.2893	50.552	51.6223	56.921	51.6553	59.1593	64.8445	45.7699	55.5879	47.4886	59.445	66.8902	59.9098	59.0218	69.0732	55.1527	0.0744789	0.625168	-0.144016	0.289381	0.0824887	0.591443
Mycth_17585	Hypothetical protein	57.783	60.8499	61.0581	106.445	96.9532	91.2766	140.119	149.207	138.481	90.4046	98.3531	87.6149	115.228	107.671	127.372	73.7757	73.1095	86.1542	0.60639	2.29396e-09	-0.125648	0.214886	-0.855573	2.58692e-19
Mycth_17759	Hypothetical protein	0	0	0	0	0	0	0	0	0	0	0	0	0	0	0	0.294607	0	0	0	1	0	1	1.12208	0.878585
Mycth_18938	RabGAP/TBC	1.89356	2.8282	2.21905	1.49108	1.57842	1.30413	4.07303	4.29594	4.41748	2.62681	3.14471	3.00445	3.73215	4.15584	3.15275	3.71339	3.71971	3.70314	0.326841	0.0397854	0.96167	1.16664e-09	-0.177432	0.267804
Mycth_19035	Bromodomain	17.6796	18.4147	17.7576	7.81507	7.08731	6.50508	20.6219	21.2568	18.7998	21.7576	21.0185	23.296	15.0614	15.1745	14.1954	18.7135	17.9393	17.891	0.282523	7.25768e-05	0.679161	2.86715e-18	-0.129234	0.0955699
Mycth_2018629	Macrophage migration inhibitory factor	10.6008	10.7138	12.4442	19.5712	21.7537	18.0192	26.7705	26.7611	27.4203	14.0815	12.9455	13.1268	35.2841	34.63	32.8096	25.9399	25.8777	26.7613	0.234802	0.0354233	0.416508	4.67999e-06	-0.0213833	0.858472
Mycth_2018746	AMP-dependent synthetase and ligase	0.623481	0.394758	0.374238	1.27429	0.763334	1.14306	1.46437	2.14507	1.3604	0.439546	0.554102	0.216747	1.8721	2.66022	2.33942	0.97815	1.41564	0.961712	-0.21442	0.58155	0.742412	0.00759291	-0.53996	0.071236
Mycth_2019108	Uracil-DNA glycosylase-like	12.2695	11.7266	10.2423	16.3767	18.3258	13.3018	19.1	20.306	22.961	12.6622	12.6646	11.3683	31.4122	31.1257	33.1772	22.784	23.2265	24.7662	0.0891938	0.517002	0.618799	9.50128e-09	0.201956	0.0868063
Mycth_2019141	Hypothetical protein	3.17707	2.87228	2.34118	7.1891	8.7622	6.35631	7.46196	6.97024	6.56434	5.26532	3.76471	2.9205	10.2918	7.94761	8.66549	5.54326	5.79526	6.25701	0.512794	0.0856677	-0.107824	0.670553	-0.233294	0.395949
Mycth_2019371	Hypothetical protein	37.2501	33.3632	44.505	59.1214	63.0568	61.6385	56.2323	50.3964	45.9356	59.6376	51.3835	49.224	109.978	107.223	111.487	133.416	129.73	129.07	0.460131	1.38201e-05	0.465348	1.92942e-06	1.38657	3.17322e-47
Mycth_2019378	Hypothetical protein	0	0	0	0	0	0	0.613754	0	0	0	0	0	0.199179	0.560314	0	0	0	0	0	1	2.18295	0.678664	-2.32892	0.694524
Mycth_2019397	Carbohydrate Esterase Family 12 protein	2.26034	2.77809	2.63368	2.87278	2.59071	3.06447	6.66207	6.19876	8.36952	4.39047	3.30863	3.44181	7.76975	9.56648	10.6262	3.77927	3.65665	2.41714	0.531313	0.0492737	1.34282	1.30187e-08	-1.08153	5.49886e-06
Mycth_2019739	Protein of unknown function DUF567	45.6725	56.4663	44.9626	122.908	133.341	128.617	42.7582	34.1597	35.7254	13.8222	11.2593	10.7103	36.4351	37.8938	36.6086	33.314	34.4178	34.8375	-2.04314	3.54107e-69	-2.16738	1.4314e-114	-0.113372	0.351348
Mycth_2019888	RhoGAP	2.60191	2.53447	2.8558	1.65751	2.33155	2.48354	3.80246	4.92997	3.42776	2.17751	3.19528	3.17281	6.10588	7.5739	6.51687	6.33913	5.20414	3.84141	0.073852	0.812556	1.27269	1.76871e-07	0.373851	0.140455
Mycth_2020046	Hypothetical protein	5.99392	5.96692	4.89182	4.17039	4.38511	3.8102	4.79247	5.12951	5.8138	5.785	5.13804	6.35237	7.90601	7.61606	9.02987	6.94774	5.7262	4.53379	0.0264019	0.90899	0.613318	0.000503995	0.15545	0.44575
Mycth_2020422	NADH/Ubiquinone/plastoquinone (complex I)	0.345597	0.617172	0.325979	4.97802	3.56499	5.45769	1.68353	1.6428	1.77374	0.691628	0.40952	0.81328	1.99027	1.2076	0.847979	1.52026	0.517252	0.837697	0.579935	0.465731	-2.15914	2.77448e-06	-0.785974	0.184589
Mycth_2020707	Hypothetical protein	9.30428	8.02416	9.73933	9.01122	11.5746	10.3154	19.0695	21.0352	28.5696	9.99134	10.6219	8.14401	19.1422	22.4912	21.5966	16.1258	16.1758	14.4392	0.0702163	0.776288	0.659673	0.000472094	-0.536168	0.00385289
Mycth_2020741	BTB/POZ	0.104799	0	0	0.367185	0.720701	0.939321	4.26645	1.72441	4.08148	0.104865	0	0	1.49108	1.89755	1.76326	0.212772	0	0.127012	0.142321	0.957536	0.981954	0.158282	-4.83975	2.71735e-06
Mycth_2022110	Lycopene beta and epsilon cyclase	2.19962	1.87953	2.20607	1.46332	1.08504	1.35476	2.90646	2.26018	2.57225	3.51046	3.86022	3.96412	3.53709	3.47595	3.39639	2.31772	2.0628	2.09218	0.831694	4.50143e-06	1.04513	2.25633e-07	-0.234352	0.274169
Mycth_2022424	BRCT	7.05288	8.6684	6.60359	11.326	10.9368	8.89796	15.6448	14.5633	14.1849	8.09514	6.39095	6.46805	15.5476	20.1636	17.9961	10.1077	11.9337	10.6219	-0.0952067	0.61109	0.410746	0.00448031	-0.420606	0.00509343
Mycth_2022670	Major facilitator superfamily	0.201752	0	0	0.329877	0.462482	0.309997	0.589686	0.442629	0.73092	0.28263	0.478138	0.332343	0.287052	0.384529	0.297019	0.573459	0.452941	0.733545	2.41284	0.00585814	-0.561357	0.390666	0.00666206	0.996363
Mycth_2023079	Hypothetical protein	6.03643	11.1719	7.76422	15.0613	24.2155	11.5939	12.6024	10.2336	14.6623	11.2568	6.17755	5.48841	15.058	16.9962	21.0629	13.9269	9.548	17.9572	-0.118682	0.794953	-0.317878	0.371273	0.158362	0.713478
Mycth_2023245	Hypothetical protein	0	0	0	0	0	0	0	0	0	0	0	0	0	0	0	0	0	0	NA	NA	NA	NA	NA	NA
Mycth_2023927	Hypothetical protein	0	0	0.238033	0.117892	0	0	0.105371	0.110731	0	0	0.119615	0.17816	0.205175	0	0.106149	0.204944	0	0	0.256641	0.922092	1.0095	0.667233	0.00977191	1
Mycth_2023929	Hypothetical protein	0	0	0.102406	0	0	0.417047	0	0.119096	0	0	0	0	0	0	0	0.110213	0	0.263161	-0.81946	0.848155	-3.14455	0.370251	1.67728	0.681283
Mycth_2024024	Transcription factor jumonji/aspartyl beta-hydroxylase	22.1608	19.4719	19.1929	21.8062	22.0236	22.5727	22.8017	24.1107	26.4334	18.1841	16.3251	14.3439	26.7128	21.5073	25.0669	21.7602	23.5023	23.837	-0.327233	0.0029604	-0.231395	0.0287212	-0.0664334	0.594493
Mycth_2024695	Beta-Ig-H3/fasciclin	1.10638	1.75451	1.12706	2.06743	2.18112	1.30332	1.94026	1.74767	1.4029	1.41706	1.10126	1.40595	2.78851	3.79568	3.16456	0.988358	0.894193	1.07271	-0.0239627	0.959874	0.433748	0.141854	-0.758282	0.0292974
Mycth_2025277	Protein of unknown function DUF757	154.49	143.974	159.772	238.049	227.298	245.751	154.905	142.94	150.263	112.673	100.531	94.3605	207.637	182.902	200.401	182.067	182.539	190.987	-0.588946	3.97942e-16	-0.639748	5.68097e-21	0.331895	4.3265e-06
Mycth_2025626	Hypothetical protein	0.274383	0.0839995	0.221835	0.320452	0.224634	0.30114	0.368253	0.343986	0.426022	0.588333	0.464477	0.599574	0.876389	0.597668	0.82438	0.278537	0.484	0.712586	1.48154	0.0153821	1.06924	0.0574002	0.37154	0.560512
Mycth_2025813	Hypothetical protein	9.70141	15.0149	15.7595	20.5624	27.7985	25.3042	10.502	10.3465	9.27485	7.46039	5.64146	6.65873	16.7975	16.3503	13.7912	22.9793	26.9225	22.7533	-1.04495	1.36472e-07	-1.02287	2.81211e-09	1.29474	7.0002e-13
Mycth_2025957	SET	2.92463	3.32172	2.86895	3.27905	3.21801	5.39251	6.71641	5.58227	8.15854	2.63382	4.02007	2.47767	8.61952	7.52515	7.68863	6.82848	4.00519	4.53698	-0.0138913	0.97407	0.63741	0.0126819	-0.388389	0.155885
Mycth_2026083	Hypothetical protein	0	0	0	0	0	0	0	0	0	0	0	0	0	0	0	0	0	0	NA	NA	NA	NA	NA	NA
Mycth_2026137	Hypothetical protein	0.534945	0.543019	0.318681	0.493234	0.290432	0.684963	0.881699	1.45159	1.02002	0.591626	0.600528	0.695688	1.11592	1.28789	0.710567	1.94353	1.61183	1.3649	0.429647	0.328652	0.729705	0.0628789	0.585409	0.100679
Mycth_2026172	Guanine-specific ribonuclease N1 and T1	104.246	102.436	118.505	119.695	128.047	109.842	144.377	146.739	145.44	141.916	147.486	147.656	127.757	124.127	127.879	183.24	184.942	180.944	0.411062	5.56602e-09	-0.287369	5.16721e-05	0.353598	4.52086e-07
Mycth_2027194	DNA glycosylase-like protein	0.523568	0.395998	0.290498	1.18698	0.91779	0.946441	1.12522	1.89192	1.4505	0.585531	0.620409	0.326142	2.66047	2.08383	2.42898	1.37563	1.72857	1.38106	0.338116	0.455079	0.858313	0.0038419	0.0315825	0.936341
Mycth_2028011	Zinc finger, C2H2-like	85.0443	87.8214	100.954	51.5948	47.7821	53.6138	122.926	119.136	110.111	99.9012	107.673	108.178	99.0744	94.5125	94.3276	73.8166	71.5785	71.471	0.191045	0.0120279	0.540076	1.61778e-13	-0.676484	1.04171e-20
Mycth_2028710	Hypothetical protein	0	0	0	0	0	0	0	0	0	0	0	0	0	0	0	0	0	0	NA	NA	NA	NA	NA	NA
Mycth_2028839	Hypothetical protein	0	0	0	0	0	0	0	0	0	0	0	0	0	0	0	0	0	0	NA	NA	NA	NA	NA	NA
Mycth_2029285	Dimeric alpha-beta barrel	9.29523	7.4405	5.98257	9.57874	9.83913	9.03149	2.11182	2.75905	3.16944	0.547121	0.907077	1.22238	9.11317	11.3592	10.752	3.21933	3.13022	2.05428	-3.11874	3.26452e-27	-0.238735	0.251831	0.0890248	0.780845
Mycth_2029356	Di-copper centre-containing	0.844256	0.90461	0.647018	1.47901	1.81435	1.4864	1.04653	1.04188	0.860237	0.422393	0.0625258	0.745033	0.214501	0.452561	0.443897	0.696343	0.473846	1.08715	-0.963904	0.090126	-2.4774	1.12747e-06	-0.368334	0.517204
Mycth_2029593	Hypothetical protein	0	0.1667	0.0489155	0.1817	0.0594392	0.332013	0.216536	0.227551	0.0939396	0	0.0614515	0.0610193	0.0527038	0.148262	0.109068	0.0526445	0.116426	0.188554	-0.852732	0.642306	-1.23423	0.32044	-0.57586	0.689352
Mycth_2029812	Hypothetical protein	8.6335	12.8607	22.7088	5.1645	6.03377	6.92039	39.2727	35.1876	30.3879	19.6658	18.7973	17.3437	53.4291	53.7797	56.7605	66.4085	72.5662	69.1606	0.313221	0.298866	2.80653	8.38396e-25	1.01205	0.000187373
Mycth_2029952	Lumazine-binding protein	184.392	181.629	170.548	144.442	153.499	143.711	164.711	166.159	182.709	166.879	151.293	167.16	231.193	229.835	230.733	158.468	166.012	168.861	-0.156509	0.0109612	0.273989	3.15251e-06	-0.0371073	0.609238
Mycth_2030078	Kelch repeat type 2	0.417265	0.0745157	0.131193	1.5838	0.557962	0.801422	1.88746	1.79275	1.92111	0.104382	0.164815	0.409139	3.28646	2.18703	2.59613	0.105896	0.390323	0.505706	0.0815563	0.92603	1.0825	0.0176124	-2.4889	1.59385e-06
Mycth_2030361	Major facilitator superfamily	4.23286	4.14107	2.34347	3.11659	3.51561	3.574	5.31505	5.31623	6.44517	2.97714	2.72597	3.35643	9.85047	9.38298	11.2892	6.07177	6.64516	6.0594	-0.246612	0.236592	1.20758	3.5978e-12	0.15606	0.435818
Mycth_2030430	Hypothetical protein	4.63994	4.39242	3.61171	4.1037	3.56263	4.2684	7.853	7.41238	7.26251	1.7129	1.65479	1.85517	4.12034	3.94952	4.12129	7.36253	6.776	5.7326	-1.28667	1.08507e-09	-0.340125	0.0737402	-0.153565	0.410395
Mycth_2030495	Four F5 protein	690.343	763.79	756.656	751.304	740.372	797.176	984.41	982.223	993.759	794.703	722.308	661.173	796.311	880.367	848.231	1127.34	1214.7	1187.04	-0.0348492	0.650467	-0.230457	0.000351553	0.27565	1.80644e-05
Mycth_2030723	Hypothetical protein	3.01822	2.48768	1.75193	11.9307	9.57978	13.6749	2.18119	3.05618	2.52336	0.929264	2.75114	1.09271	1.41571	0.221252	1.46486	2.12117	1.56369	2.53242	-0.636123	0.308064	-3.8973	8.19501e-13	-0.298051	0.64976
Mycth_2030873	Hypothetical protein	17.5529	21.2525	18.7464	20.3831	20.1873	23.1673	55.0311	56.535	45.5728	22.5707	21.8668	21.5717	38.5251	39.2341	38.5157	57.7633	56.7512	56.8339	0.186256	0.0349033	0.495828	8.57626e-10	0.148848	0.0804797
Mycth_2031061	Hypothetical protein	129.783	117.942	113.573	82.8369	84.9116	79.6935	131.084	131.18	129.351	112.202	97.3235	94.2177	148.953	146.952	145.805	141.358	146.197	142.327	-0.262309	1.45057e-05	0.462612	6.32038e-15	0.157054	0.0117238
Mycth_2031268	Hypothetical protein	10.3154	9.36421	7.68027	5.41017	5.8842	7.03217	17.8219	18.0212	14.8361	9.70067	9.47879	10.1145	11.0415	10.2627	9.21526	10.6655	10.3463	11.2574	0.0884637	0.521172	0.366245	0.00369495	-0.627311	6.32756e-08
Mycth_2031276	Hypothetical protein	0.870639	0.31096	0	3.72834	1.99579	6.68879	0	0	0.26285	0	0	0	0	0.553131	0.305179	0	0	0	-2.71867	0.151952	-4.20353	0.00202454	-0.801493	0.75574
Mycth_2031317	Hypothetical protein	0	0	0	0	0	0	0	0	0	0	0	0	0	0	0	0	0	0	NA	NA	NA	NA	NA	NA
Mycth_2031554	Rad21/Rec8 like protein, C-terminal	0.323545	0.420962	0.435969	1.02564	0.556253	0.828559	0.771971	0.608428	0.858188	0.369998	0.383389	0.271924	1.12736	0.748802	1.0693	0.539586	0.933905	0.784245	-0.215712	0.658845	-0.0837916	0.827123	0.0214142	0.966591
Mycth_2031594	Bile acid:sodium symporter	5.32866	5.40449	5.75515	5.60576	5.36155	4.8959	8.44974	7.89789	6.59463	4.35514	5.01285	4.83401	6.73827	6.62862	6.67281	10.6122	10.1823	9.95828	-0.234289	0.154663	-0.0377639	0.824312	0.450759	0.00109749
Mycth_2031920	Dopa 4,5-dioxygenase	70.6263	60.152	75.727	60.9821	61.4037	58.6458	90.7374	90.1383	84.6062	75.7292	74.3013	82.3907	89.4136	89.1647	93.4703	111.373	129.422	111.201	0.154539	0.113694	0.214237	0.0219727	0.429881	1.65694e-06
Mycth_2031956	Hypothetical protein	1.52744	1.57116	1.98821	1.14169	1.12044	0.782315	5.45297	4.55747	3.73524	0.978173	1.04978	1.58156	2.32846	2.94033	2.40931	2.91506	2.60615	1.81416	-0.518564	0.0772402	0.956972	0.000587912	-0.874947	0.000367941
Mycth_2032045	Hypothetical protein	4.05573	5.76053	3.38067	6.05855	5.08094	4.22695	10.9287	11.2776	8.54263	6.22897	5.92354	5.99286	10.2565	7.28058	7.14119	8.5215	9.95225	12.4599	0.457071	0.090801	0.306304	0.237617	0.030492	0.920174
Mycth_2032127	Hypothetical protein	1.57668	1.68939	1.54029	2.49905	1.93621	2.37935	4.52606	4.75628	5.40608	2.3665	2.86919	2.78275	3.8342	4.13197	3.31598	2.91529	3.98216	3.4805	0.721682	0.00926486	0.359193	0.165663	-0.485876	0.04321
Mycth_2032303	Hypothetical protein	2.53206	3.25568	7.16497	5.32295	4.9917	3.24214	11.8412	12.3324	9.99889	6.28345	7.92105	5.9586	18.9394	19.2074	17.6799	17.1702	14.2114	12.1522	0.605464	0.045673	1.66321	1.02134e-09	0.376889	0.186851
Mycth_2032845	Hypothetical protein	26.2762	27.0132	24.1148	38.9821	40.6984	34.3271	54.1163	52.5843	50.3312	31.0894	29.4533	31.3352	68.5645	56.5104	61.9837	50.4644	65.3685	59.3878	0.236325	0.11781	0.338071	0.00858634	0.178941	0.190392
Mycth_2032939	Hypothetical protein	0.54249	0	0.465177	0.115195	0.734832	0.315738	1.02961	0.486892	1.07202	0.54283	0.292196	0.232113	1.40337	2.02092	2.33372	1.15147	0.885752	1.0161	0.0590843	0.952256	1.92039	0.00156452	0.25363	0.721821
Mycth_2033463	Hypothetical protein	655.672	641.343	621.596	844.765	825.018	850.894	517.743	538.208	570.648	606.743	574.835	586.794	747.223	742.565	746.781	587.754	629.636	598.031	-0.130185	0.00311222	-0.545153	3.30896e-40	0.180275	4.18944e-05
Mycth_2033959	Hypothetical protein	115.069	109.821	131.075	207.337	245.519	213.897	264.082	260.961	244.509	218.958	202.915	199.515	257.104	236.294	241.566	240.645	248.453	244.879	0.787717	1.3739e-20	-0.233669	0.00494327	-0.0452408	0.653944
Mycth_2033977	Ubiquitin	4318.98	4127.14	4948.83	3319.6	3453.84	3374.85	2680.42	2741.58	2839.57	2842.26	2214.19	2573.97	2932.74	2964.37	2880.5	2949.65	2734.4	2920.77	-0.827185	1.01331e-25	-0.582251	1.80067e-13	0.0813079	0.385743
Mycth_2033980	Extracellular membrane protein, 8-cysteine region, fungi	0.0824649	0.04418	0.233351	0.240777	0.141777	0.0527956	0.946903	0.723686	0.672207	0.0412583	0.0977179	0.0485153	1.1314	0.589401	0.520306	0.25114	0.323989	0.299831	-1.01751	0.374493	1.97145	0.00708444	-1.40083	0.0360452
Mycth_2034916	Hypothetical protein	0	0.124384	0	0.271152	0	0	0.363531	0.254682	0.10514	0	0	0	0.235951	0	0.244143	0	0	0.28138	-0.819466	0.788968	0.430799	0.865397	-1.38107	0.598991
Mycth_2034929	Ubiquinol-cytochrome C chaperone	76.7986	66.6268	58.4281	59.334	64.5687	59.5882	59.878	68.2974	73.4934	70.2847	63.9459	66.2852	75.8008	72.7352	63.5604	83.7362	82.128	79.1916	-0.0202655	0.872448	-0.164103	0.108609	0.30298	0.00272153
Mycth_2034994	Mov34/MPN/PAD-1	3.19333	3.69755	1.60319	8.30114	10.508	8.37558	14.7315	14.1248	13.0618	6.64836	11.5961	10.4843	13.4001	12.2708	15.6527	11.5027	14.2227	10.1124	1.75651	5.04743e-14	0.22886	0.315551	-0.202537	0.407672
Mycth_2035048	Protein of unknown function DUF1760, fungi	32.8352	31.7285	31.5094	22.9557	20.9589	23.3412	47.408	51.0712	42.9683	30.6864	32.1139	29.8741	56.9984	53.4205	54.6277	37.7631	41.2452	37.9278	-0.0656669	0.414637	0.923316	4.9369e-40	-0.250301	0.000400549
Mycth_2035386	Hypothetical protein	3.21613	4.94817	4.35588	4.14136	4.63139	5.38515	7.40306	7.1464	7.2449	3.13563	2.05208	2.61983	4.94465	3.92934	6.50382	4.01824	5.64667	5.19708	-0.683918	0.0193505	-0.255207	0.352261	-0.534811	0.0423347
Mycth_2035523	DSBA oxidoreductase	0.507263	0.407644	0.35885	1.62919	2.47097	0.974278	1.45616	2.22579	1.83774	1.01516	0.901632	0.746076	3.47978	2.17534	2.00033	1.8023	1.13882	4.14977	1.05756	0.182366	0.208543	0.732512	0.373875	0.560512
Mycth_2035701	Zinc finger, TFIIS-type	20.4173	15.8981	17.9425	20.4389	21.9481	22.8955	31.6384	32.4131	36.2954	16.8771	17.2813	21.0394	24.2296	26.3457	29.7383	19.6966	25.6235	23.208	0.00727099	0.97708	-0.0736919	0.663704	-0.532756	0.000440005
Mycth_2035984	Major facilitator superfamily	18.4407	17.7944	10.6758	18.6955	19.4791	20.0907	39.0881	42.9329	45.6991	17.1116	12.6597	13.1515	46.6913	49.058	47.9417	37.9052	40.371	35.3829	-0.133405	0.404709	0.929743	3.43111e-12	-0.145897	0.341987
Mycth_2036106	Hypothetical protein	4.9046	4.44672	3.08412	9.10619	10.234	6.60209	5.90739	9.51874	7.63142	4.53016	7.60001	3.55132	14.6978	13.5425	12.431	10.3407	13.9755	15.8511	0.321031	0.347263	0.27121	0.339876	0.821821	0.00305935
Mycth_2036258	DNA-directed RNA polymerase Rpb11, 13-16 kDa subunit, conserved site	96.0254	98.7703	72.4413	153.46	152.807	159.016	167.363	165.438	168.371	74.6371	63.8982	54.4008	114.684	108.364	113.511	150.561	148.899	150.046	-0.477896	7.84735e-07	-0.840013	7.87458e-21	-0.134542	0.185263
Mycth_20364	Kelch repeat type 1	4.48481	3.62115	2.80678	6.1563	4.62873	6.06911	10.9384	10.8419	11.8009	4.1048	5.49065	4.57671	9.65571	9.70238	8.71695	10.4648	11.4524	9.99494	0.364649	0.0210136	0.366155	0.010337	-0.0517117	0.76322
Mycth_2036724	Hypothetical protein	4.85984	5.8102	5.11473	3.04701	2.6385	1.89957	4.27201	4.26484	4.58696	6.24497	6.78924	4.27363	8.00633	6.04506	9.03744	2.5446	4.47905	3.71994	0.120787	0.650467	1.22524	3.13149e-07	-0.274062	0.314584
Mycth_2037019	Ubiquitin-conjugating enzyme, E2	24.4874	22.17	22.2021	40.4596	35.0288	39.3755	33.9829	40.2926	36.5345	29.3463	23.6182	26.2441	47.5537	43.4155	53.4966	52.3177	57.4255	54.409	0.191612	0.132385	-0.0422411	0.728373	0.590103	3.23218e-08
Mycth_2037035	Hypothetical protein	10.9659	10.7503	8.75963	10.3377	9.6463	10.5906	21.8984	22.7849	20.3333	6.51315	5.94442	5.70748	17.9702	17.7594	19.9456	31.6071	29.2494	31.5297	-0.754255	6.232e-15	0.492394	1.89492e-08	0.530843	4.28421e-11
Mycth_2037146	Hypothetical protein	22.7972	23.1654	27.1564	31.3748	33.7349	29.4644	37.6509	34.4001	37.7087	27.845	27.5211	36.2688	60.8034	55.5877	61.1138	37.1581	34.6008	37.4874	0.308055	0.0212712	0.533379	8.52354e-06	0.0144162	0.930732
Mycth_2037236	Protein of unknown function UPF0041	324.314	339.259	438.456	272.793	298.563	256.247	456.135	444.963	443.216	750.218	756.641	786.494	438.027	437.579	455.864	383.086	395.878	389.792	1.04141	5.83535e-31	0.312474	0.000827806	-0.179425	0.0751791
Mycth_2037479	SANT, DNA-binding	2.22655	2.38572	4.43367	1.01126	2.12666	1.26709	4.13194	2.98521	4.81748	1.9804	1.02604	1.30991	2.76565	3.06489	7.02413	1.38127	1.66623	1.64907	-1.0797	0.0386939	1.16157	0.0203814	-1.33263	0.00897576
Mycth_2037651	Hypothetical protein	0	0	0	0	0	0	0	0	0	0	0	0	0	0	0	0	0	0	NA	NA	NA	NA	NA	NA
Mycth_2037656	Fungal transcriptional regulatory protein, N-terminal	9.67451	8.8143	7.84122	6.76579	8.53221	6.78722	13.6365	12.9956	11.5957	8.28936	7.13922	8.75902	17.2797	19.3224	18.0624	14.555	13.9812	12.3921	-0.132666	0.337131	0.932466	2.82981e-15	0.124432	0.350104
Mycth_2038181	Zinc finger, RING-type	50.5089	51.8097	49.772	39.2064	34.476	38.252	113.379	120.61	107.579	41.9117	40.5091	38.7747	78.1447	79.3423	83.4489	79.8284	78.3619	81.3705	-0.339557	6.04599e-05	0.734055	7.31587e-20	-0.487888	7.5954e-12
Mycth_2038387	Hypothetical protein	31.9841	33.8683	28.398	35.6882	34.5076	32.9744	77.8247	88.8662	84.2533	59.8012	53.8251	55.3017	85.3825	79.3481	82.3468	60.8209	61.1863	69.5191	0.832704	7.97252e-23	0.885935	7.59257e-27	-0.368511	4.08276e-06
Mycth_2038764	Hypothetical protein	0.946891	1.20482	0.223285	1.10587	1.42444	1.36399	2.96528	2.20724	1.76883	1.0067	1.40254	0.905239	2.82678	4.00423	3.54726	2.46314	0.863608	1.72138	0.488398	0.352292	1.0424	0.0134069	-0.426039	0.367102
Mycth_2039088	Hypothetical protein	0.279464	1.49721	0	2.28471	2.8828	2.14702	0.875168	0.613123	0.759345	0	1.32462	0	0.852045	2.13058	0.587753	1.70217	1.56852	1.35479	-0.441038	0.764658	-1.39707	0.135043	1.06388	0.345152
Mycth_2039751	Hypothetical protein	0.218711	0.937385	0.206296	4.08693	2.50679	2.80046	2.05474	1.43951	2.77326	0	0.777495	3.08811	5.33454	1.45898	8.50964	4.66247	5.40116	4.50616	1.50753	0.139055	0.326808	0.670553	1.22964	0.11063
Mycth_2039818	Ribosomal protein S17e	3762.53	3589.26	3600.69	3735.47	3796.9	3623.92	1902.18	1983.92	2144.74	2540.88	2401.48	2473.62	2145.73	2129.99	2168.43	2436.58	2500.71	2433.71	-0.575425	1.01433e-37	-1.16473	2.29162e-151	0.311788	1.33044e-11
Mycth_2039926	Hypothetical protein	0	0	0	0	0	0	0	0	0	0	0	0	0	0	0	0	0	0	NA	NA	NA	NA	NA	NA
Mycth_2039938	RNA polymerase Rbp10	0.307981	1.20999	0.193665	1.19897	1.52965	2.3661	0.32149	0.788301	1.67366	0.513624	0.486595	1.20793	1.87798	2.25015	2.15909	0.729503	0.345714	0.870939	0.38387	0.656882	-0.0633875	0.929563	-0.519022	0.534939
Mycth_2040280	Hypothetical protein	8.8958	9.0211	7.04228	24.4893	27.6749	25.6286	8.62271	9.93259	6.90604	6.35812	6.77648	5.42044	11.1394	12.1106	10.6909	14.352	14.2653	13.0916	-0.435919	0.0817642	-1.56853	1.43696e-17	0.746653	0.000508102
Mycth_2040301	Hypothetical protein	0	0	0	0	0	0	0	0	0	0	0	0.24662	0	0	0.661222	0	0	0	1.10403	0.87676	1.88203	0.760275	0	1
Mycth_2040748	Protein of unknown function Cys-rich	7.71322	7.78551	11.493	9.13883	9.73747	10.8782	15.753	12.0172	13.2632	9.84332	7.55034	8.15489	16.7001	16.1924	14.3412	17.7026	16.1871	22.896	-0.0961841	0.712201	0.29643	0.166601	0.487637	0.0176223
Mycth_2040766	AAA+ ATPase, core	0.484854	0.714333	0.45733	0.637044	0.764116	0.155206	1.20204	0.864282	0.933171	0.424513	0.0718168	0.142623	0.615936	1.27065	1.14718	0.799816	0.612289	1.10179	-1.32623	0.0768216	0.572449	0.3554	-0.237698	0.728445
Mycth_2041072	Hypothetical protein	2.2746	2.39033	4.16717	4.69997	3.71004	2.57642	6.52952	8.06124	5.5069	5.95268	4.8723	5.713	7.06827	6.58626	8.50964	9.72459	7.90533	7.20986	0.88212	0.000371912	0.634328	0.00868728	0.334508	0.186088
Mycth_2041611	Hypothetical protein	0	0.52161	0.306116	17.2458	17.4828	15.791	1.3551	1.78003	2.05758	2.2732	1.34599	1.14559	1.64912	2.31958	0.853189	0	1.63935	0.196664	2.55151	0.00208777	-3.75063	1.42493e-17	-1.50482	0.0288952
Mycth_2042312	Hypothetical protein	0	0	0	0	0	0	0	0	0	0	0	0	0	0	0	0	0	0	NA	NA	NA	NA	NA	NA
Mycth_2042719	Glycoside Hydrolase Family 18 protein	0	0	0	0	0	0	0.0895058	0.0940587	0	0	0.101604	0	0	0.245137	0	0.174086	0.28875	0	1.1041	0.76531	1.7578	0.584483	1.38427	0.690561
Mycth_2042961	Protein kinase-like	0.263217	0.470055	0.91034	1.12717	1.81013	0.674064	1.83175	1.82868	2.22506	0.263382	0.519837	1.23883	3.38836	3.17729	2.67564	1.95948	1.08337	0.744349	0.245614	0.749929	0.971054	0.062674	-0.599987	0.304703
Mycth_2043664	GPCR, family 2, secretin-like	0.287449	0.384998	0.135566	0.671424	1.07076	0.460076	1.0502	0.15766	1.10647	0.143815	0.0851542	0.169111	1.16852	1.09573	0.83125	0.218851	0.242	0.958032	-1.00992	0.368871	0.110588	0.892546	-0.726907	0.400166
Mycth_2043746	Integrase, catalytic core	3.53485	3.66615	6.17679	6.77473	4.23331	6.17994	10.4074	9.69397	8.64011	6.87007	7.19591	6.50543	5.06621	5.16089	4.93236	10.6271	9.76721	9.30963	0.598417	0.00142453	-0.551203	0.0030357	0.0715866	0.749997
Mycth_2044135	Hypothetical protein	16.6658	13.639	17.0813	32.4911	37.1506	38.4783	40.6839	44.1928	47.0662	20.6155	16.3274	22.6976	40.4091	47.5211	45.4001	29.4402	33.7327	27.196	0.315768	0.0578251	-0.0691821	0.649403	-0.523925	0.000208731
Mycth_2044732	Glycoside hydrolase, family 61	0.946673	0.895013	0.472729	0.585328	0.893563	0.427819	0.348776	0.671947	0.554798	1.2816	3.10137	1.37597	1.41483	2.54726	1.22973	0.508767	0.687601	0.742387	1.30521	0.00835912	1.06662	0.0381124	0.315936	0.642908
Mycth_2045079	Hypothetical protein	0.290213	0.435343	0.739094	0.610092	0.332631	0.1858	2.06001	1.81461	1.70853	0.871185	0.894119	0.648799	2.44799	4.03785	2.62454	0.88382	0.977308	1.30138	0.694812	0.0917477	2.62913	5.02247e-12	-0.802703	0.0229225
Mycth_2045175	Hypothetical protein	6.0962	5.60343	5.27096	3.76928	4.93216	4.47685	18.9972	20.2586	22.1398	5.65149	6.05522	5.02811	12.968	15.8053	15.0837	17.7767	19.7913	17.3843	-0.0330537	0.843707	1.36184	3.41089e-27	-0.138594	0.256595
Mycth_2045420	Hypothetical protein	16.1864	16.8219	14.1196	16.7721	14.9255	11.2199	2.28673	2.67005	2.75569	12.1779	12.5465	15.4654	6.67893	2.31958	3.5834	3.82989	4.78145	4.57243	-0.240732	0.367428	-2.15188	4.12477e-16	0.789321	0.0207161
Mycth_2045737	Tetracycline resistance protein, TetA	0.943193	1.2352	1.35095	4.07983	3.28319	3.22053	3.64653	3.94698	4.20804	2.97117	4.26362	2.63061	6.03532	6.05883	6.61222	2.65964	3.0194	3.04829	1.46209	1.77136e-10	0.447243	0.0192623	-0.417545	0.0501427
Mycth_2046198	Hypothetical protein	4.25051	4.15251	4.19452	2.33608	3.31608	2.85846	10.0297	10.6183	8.76706	5.5041	6.0525	6.17804	8.94798	9.42875	7.83137	11.331	11.7477	10.3894	0.478308	0.000124313	1.24959	2.55823e-23	0.211777	0.077601
Mycth_2046242	Hypothetical protein	16.9668	21.1031	18.4163	41.2243	36.6458	46.5066	77.3411	80.0593	79.5381	12.9677	11.5175	14.0448	50.5161	52.0818	55.4081	74.434	80.4889	73.4688	-0.562329	5.68655e-06	-0.0250136	0.821275	-0.0305006	0.792402
Mycth_2046354	Hypothetical protein	0.509834	0.54628	0.480892	0.238174	0.467482	0.522248	0.745076	1.78966	1.47764	1.02031	0.966615	0.959817	1.24352	0.874544	1.39393	1.55266	0.801216	1.11221	0.929164	0.175862	1.14585	0.101537	-0.178595	0.799608
Mycth_2046431	Protein of unknown function DUF962	67.9498	73.064	80.9629	66.4896	58.9373	67.4778	142.277	135.413	125.834	68.2321	76.6388	66.7987	91.2094	100.137	96.5594	130.176	133.459	132.576	-0.0847218	0.373271	0.206402	0.016772	-0.00336641	0.978644
Mycth_2047322	Hypothetical protein	0.109753	0	0.0517615	0.128181	0	0.35133	0.0572837	0.722371	0.695836	0	0.390161	0	1.17117	0.627552	0.750186	0.278537	0.1232	0.33254	1.1945	0.448875	2.06729	0.0631438	-0.986806	0.414878
Mycth_2047945	Hypothetical protein	0.211064	0.452305	0.298624	0.616254	0.120957	0.540508	0.991449	1.6207	1.0514	0.950384	1.25052	0.496689	1.71601	2.91651	0.998769	0.964168	0.592308	1.1511	1.48395	0.0657951	1.78749	0.0124956	-0.409342	0.591395
Mycth_2048131	C-5 cytosine-specific DNA methylase	0	0	0	0	0	0.0606693	0	0.0259879	0.0214572	0.0711172	0	0	0.0240766	0.0225768	0	0	0.0265934	0	2.44659	0.420894	-0.708783	0.817183	-0.720663	0.842723
Mycth_2048823	Hypothetical protein	2.42535	2.2378	4.32116	2.59652	3.32037	2.1566	5.06347	4.43419	5.1866	3.37066	2.39496	4.75624	8.21615	8.28214	8.35973	4.10345	3.10062	3.02107	0.202843	0.546502	1.24373	9.56586e-06	-0.496317	0.106735
Mycth_2048966	Zinc finger, C2H2-type matrin	103.991	100.253	104.299	54.1564	45.9152	59.3749	187.604	194.438	194.089	111.469	112.496	106.217	136.637	132.832	130.417	162.666	161.7	161.947	0.0832189	0.408268	0.95848	1.14548e-22	-0.22211	0.00813785
Mycth_2049011	Cytochrome P450	0.149713	0	0.282429	0.03497	0	0	0.093768	0.229921	0	0.299614	0.106443	0.24662	0	0.114138	0.0314868	0.0911878	0.134444	0.0362891	0.557593	0.677677	1.56934	0.398694	-0.241802	0.883114
Mycth_2049292	Hypothetical protein	11.2408	10.9689	9.91417	9.56901	8.80527	9.57981	12.1148	13.0313	13.3211	16.3057	16.8661	16.2966	13.1299	13.0076	13.9888	13.7635	14.2362	12.8935	0.610737	1.29848e-16	0.149105	0.0665666	0.110766	0.186722
Mycth_2049301	Helicase, superfamily 1 and 2, ATP-binding	2.92085	2.86885	3.78819	3.26913	3.90573	4.64899	7.05075	7.6764	6.30134	3.47069	4.51867	3.6277	7.5241	6.93941	6.29227	6.87733	5.64667	7.81738	0.257448	0.164231	0.441658	0.00777842	-0.0242232	0.908735
Mycth_2049318	Armadillo-type fold	4.09437	4.40189	3.27483	6.94656	7.60997	7.01373	15.3054	16.3722	13.0418	8.18004	9.22803	8.52838	12.9892	13.8409	13.2947	10.9666	10.7913	10.8967	1.13063	2.73944e-28	0.522071	5.72297e-08	-0.428827	6.50416e-06
Mycth_2049466	Thioredoxin-like fold	18.7581	16.321	19.9548	36.4028	43.3229	32.3257	27.531	24.29	23.7597	14.9594	14.2056	23.067	29.2403	27.0155	33.2218	30.6391	31.1886	25.8107	-0.0936211	0.675896	-0.700963	4.02058e-05	0.23837	0.228079
Mycth_2049580	Hypothetical protein	29.7743	27.6418	24.237	38.2269	41.7227	47.7857	47.7913	41.6095	46.4534	30.7112	27.5485	29.5144	49.9482	46.2537	46.7502	38.1954	44.6392	38.9274	0.0945102	0.478517	-0.208667	0.0603006	-0.137501	0.26273
Mycth_2049605	Protein of unknown function DUF202	18.3249	17.4404	17.793	39.4042	42.0066	44.7194	38.0323	41.6223	38.3686	34.5155	25.1631	29.1716	64.305	57.4229	58.1497	63.5761	71.511	65.451	0.721131	3.2361e-09	0.140032	0.207041	0.788039	2.4432e-14
Mycth_2049620	Armadillo-type fold	10.1163	10.547	10.1572	13.9582	12.2729	14.6817	29.0837	30.2803	28.3942	11.2761	12.0234	11.7961	16.6007	17.5034	17.3685	19.1533	21.673	19.6683	0.173489	0.0309053	-0.0395148	0.628607	-0.514045	4.04925e-14
Mycth_2049706	Hypothetical protein	4.05674	4.38152	2.96933	6.48141	5.9144	6.48261	9.85835	8.47297	9.43547	4.77372	4.884	4.54417	10.5873	10.0824	9.76049	7.24796	8.16034	6.92256	0.310177	0.0479932	0.317123	0.0166127	-0.292857	0.0316764
Mycth_2049780	ABC transporter-like	2.15048	2.20315	2.82909	3.37076	3.56747	4.11825	5.08035	5.76297	4.93764	2.8691	3.42	3.28497	5.56918	5.32112	5.28647	5.3044	5.07141	5.7041	0.394247	0.00203153	0.17796	0.146471	0.0507098	0.725642
Mycth_2049865	ThiJ/PfpI	1.35346	1.01515	0.382988	2.29202	3.72308	2.77283	16.1062	17.2224	16.978	1.7606	1.92456	2.78691	10.1787	10.1895	11.3149	1.51135	2.9626	2.78857	1.23063	0.000483406	1.47343	2.32803e-09	-2.78315	2.82762e-29
Mycth_2049886	Hypothetical protein	0	0	0	0	0	0	0	0	0	0	0	0	0	0	0	0	0	0	NA	NA	NA	NA	NA	NA
Mycth_2049934	Mur ligase, central	19.3425	19.3691	13.1324	27.3659	28.9768	23.8943	28.2199	31.6846	32.2746	20.1016	19.0361	19.0931	36.1157	35.072	35.3562	29.0907	28.7434	27.1396	0.160202	0.185387	0.0348286	0.774991	-0.094697	0.448562
Mycth_2049971	Zinc finger, CCHC-type	0	0	0	0	0	0	0	0	0	0	0	0	0	0	0	0	0	0	NA	NA	NA	NA	NA	NA
Mycth_2050031	NUDIX hydrolase, core	17.4468	16.091	14.7205	29.8333	31.8093	28.4663	18.5963	18.4116	22.2025	11.9331	14.9165	15.3313	24.9878	23.7118	19.7399	21.6716	23.3855	27.39	-0.209921	0.17998	-0.769832	3.4717e-09	0.307456	0.0339039
Mycth_2050101	Hypothetical protein	0	0	0	0	0	0	0	0	0	0	0	0	0	0	0	0	0	0	NA	NA	NA	NA	NA	NA
Mycth_2050200	Hypothetical protein	0	0	0	0	0	0	0	0	0	0	0	0	0	0	0	0	0	0	NA	NA	NA	NA	NA	NA
Mycth_2050220	Hypothetical protein	4.03227	3.63609	3.46446	4.52279	5.44529	5.72539	9.3768	8.58372	9.11214	5.91238	8.23157	7.04628	9.69708	10.3485	11.1673	8.18664	9.94889	9.43517	0.91097	1.70589e-08	0.620516	4.22538e-05	0.0456935	0.805498
Mycth_2050269	Hypothetical protein	0	0	0	0	0	0	0	0	0	0	0	0	0	0	0	0	0	0	NA	NA	NA	NA	NA	NA
Mycth_2050335	Zinc finger, GRF-type	18.8975	16.3143	10.8982	21.9131	25.675	21.0485	14.9794	16.6282	18.2446	11.831	10.3382	11.1375	19.3422	22.7277	20.2263	25.3388	24.0866	25.3117	-0.47624	0.00130831	-0.513439	0.000219835	0.605741	2.07317e-05
Mycth_2050348	Like-Sm ribonucleoprotein, eukaryotic and archaea-type, core	102.237	106.129	93.1251	143.606	144.1	139.753	147.546	146.424	156.703	79.4374	60.6993	50.3938	206.291	199.213	199.819	163.984	160.572	158.167	-0.671193	5.27466e-12	0.128876	0.184579	0.121282	0.247407
Mycth_2050447	Hypothetical protein	12.7694	11.6388	7.19541	32.3446	30.9822	28.1354	20.0808	17.8277	16.2216	17.5067	13.0679	12.293	36.7409	33.2669	37.2319	21.8851	21.78	20.2996	0.438609	0.0118744	-0.144533	0.360334	0.265924	0.120496
Mycth_2050467	BTB/POZ-like	0.956995	1.57755	1.04154	4.8146	3.79686	3.95889	0.76844	0.161506	0.333371	0.589289	0.0872311	0.0866176	0.224441	0.140306	0.154823	5.97836	4.95805	6.15605	-2.14814	0.000405077	-4.97319	4.31085e-15	3.77991	8.02283e-16
Mycth_2050486	Hypothetical protein	0.124206	0.199628	0.117156	0.0725304	0.213541	0.159038	0.7131	0.544998	0.168743	0.0621422	0.07359	0.365362	1.13606	0.88774	0.457141	0.0630434	0.487983	0.301065	0.161287	0.908092	2.10553	0.0281616	-0.724875	0.473143
Mycth_2050514	Nse4	4.94857	4.60119	7.94658	5.92272	3.74999	4.60824	9.34936	10.5427	9.96409	7.44796	6.44541	6.30384	17.124	16.2132	17.2455	10.8358	9.54883	9.61573	0.18543	0.366934	1.45259	2.70694e-16	0.0312245	0.894055
Mycth_2050561	Reverse transcriptase, RNA-dependent DNA polymerase	0	0	0	0	0	0	0	0	0	0	0	0	0	0	0	0	0	0	NA	NA	NA	NA	NA	NA
Mycth_2050660	Mov34-1	204.076	205.066	194.842	265.936	284.207	271.352	233.164	226.799	231.983	176.45	172.152	161.656	284.083	273.115	275.408	269.146	257.105	262.656	-0.25579	4.20417e-09	-0.353834	1.17136e-17	0.211703	8.94823e-07
Mycth_2050741	Hypothetical protein	20.1656	22.5055	20.9354	30.354	22.5567	34.0133	34.9146	36.3033	34.9299	27.6843	24.4706	26.1157	40.1358	42.3452	44.7775	42.6439	38.9323	44.3873	0.287703	0.0128496	0.180326	0.106836	0.269658	0.0165234
Mycth_2050866	Hypothetical protein	0	1.11517	1.47252	1.21551	2.08755	3.33158	1.62962	1.14168	2.35659	0	0	0	0.528855	0.49591	0.547218	1.58478	1.75241	0.946019	-4.03455	0.00814573	-2.44427	0.0121701	-0.242746	0.824588
Mycth_2050929	HAD-superfamily hydrolase, subfamily IA, variant 3	56.7021	60.5525	61.7618	83.626	85.2538	84.165	95.5069	94.2003	97.7363	54.5894	57.8371	59.7336	125.454	137.556	128.548	70.3802	69.9572	65.5828	-0.0713984	0.358024	0.257293	6.04262e-05	-0.458285	3.59831e-12
Mycth_2050951	Inositol monophosphatase	0.466134	0.561888	1.0717	1.02075	1.00175	1.15641	0.821104	1.34224	1.16101	0.233213	0.207132	0.377071	0.799409	0.860663	1.40924	1.0351	1.50432	1.76542	-1.3946	0.00319254	-0.424977	0.280376	0.390615	0.342289
Mycth_2050974	Hypothetical protein	0	0	0	0	0	0	0	0	0	0	0	0	0	0	0	0	0	0	NA	NA	NA	NA	NA	NA
Mycth_2050996	Kinetochore Spc7	2.56693	2.7948	1.91354	2.44186	2.91839	2.41208	5.01331	6.13123	6.3185	2.58926	2.35488	2.2896	3.1978	3.6496	3.80951	3.42536	3.71797	3.33681	-0.0126759	0.959874	0.0799845	0.660446	-0.714944	2.49617e-06
Mycth_2051009	Fungal transcriptional regulatory protein, N-terminal	21.193	22.3161	21.5513	14.59	12.3107	14.517	24.4132	22.8467	22.8559	14.5998	15.6015	16.0353	34.2926	33.7523	32.4471	23.3897	25.4532	25.5449	-0.506838	3.52866e-12	0.907764	4.7558e-37	0.106927	0.175604
Mycth_2051026	WW/Rsp5/WWP	29.2628	34.6816	22.3987	17.3007	16.1039	15.8805	46.2089	46.1428	45.1836	28.7257	26.433	27.6554	33.1592	31.7548	31.1185	46.6278	45.4849	43.7692	-0.0679986	0.540911	0.589421	1.05396e-09	0.00536517	0.969595
Mycth_2051156	Hypothetical protein	0.792777	0.788776	1.01484	1.22349	1.71995	1.84893	1.9211	2.04988	1.53863	1.33157	1.47622	1.06606	2.90622	2.86009	1.96506	1.37962	1.17595	1.23533	0.5575	0.06373	0.321738	0.219958	-0.508626	0.0728724
Mycth_2051168	Taurine catabolism dioxygenase TauD/TfdA	0.956184	1.20272	0.588198	1.60226	1.28654	2.18251	2.12644	2.46263	2.56044	0.831986	0.935992	0.684828	1.81676	1.58473	1.57382	1.81471	2.42667	1.46116	-0.163138	0.707575	-0.393036	0.223937	-0.302722	0.36585
Mycth_2051209	Hypothetical protein	5.74291	5.09369	6.74103	4.95583	5.70466	6.0053	14.1877	14.9444	12.5412	5.87421	7.56126	8.44659	15.3044	15.628	15.5338	11.9188	12.3558	10.7109	0.294027	0.0582281	1.10779	2.4724e-15	-0.226935	0.122748
Mycth_2051335	Cyclin-like F-box	5.95926	5.09903	5.29746	8.41187	9.92601	8.39899	7.92127	8.1831	8.03784	3.64644	5.68985	4.03559	15.4675	13.932	14.9226	12.186	9.48062	10.3399	-0.313008	0.0804261	0.354049	0.0156786	0.432114	0.00514417
Mycth_2051357	Dehydroquinase class I	11.7958	10.9137	9.20115	12.1581	11.5455	10.5486	24.8999	23.25	22.6221	15.0069	14.8206	15.7959	27.7242	27.3532	29.6122	22.4661	24.6113	21.5574	0.505265	9.9113e-09	0.931686	1.35404e-28	-0.0212052	0.845736
Mycth_2051392	Hypothetical protein	16.9832	14.6864	16.5415	23.6076	26.2362	21.3323	26.1105	28.5524	30.2623	17.7789	19.1948	14.9329	32.2683	36.0195	33.4372	37.8538	38.8532	38.1455	0.0906597	0.464537	0.140705	0.184388	0.456811	4.59716e-06
Mycth_2051419	Serine/threonine protein kinase, active site	104.083	95.4024	123.063	90.7414	80.5088	91.5216	147.888	148.688	136.516	103.324	99.5452	98.4147	127.9	124.552	129.936	103.523	110.521	107.189	-0.114698	0.205862	0.169156	0.0479238	-0.408282	9.68167e-07
Mycth_2051606	Major facilitator superfamily	7.0776	5.70334	6.37238	4.8161	5.76561	6.10403	6.5027	6.76931	7.49632	6.78939	6.30735	6.50388	14.3857	16.2209	15.5925	11.7272	10.8337	10.5272	0.0188407	0.910561	1.09875	1.03266e-20	0.693244	4.11258e-09
Mycth_2051636	Prolyl 4-hydroxylase, alpha subunit	42.5211	36.1734	40.2803	55.7675	57.253	49.7469	0.0478815	0.251585	0.0415447	14.917	21.0349	17.3248	4.14886	5.07064	3.90704	0.419076	0.205957	0.111184	-1.17569	3.03654e-20	-4.00217	3.31354e-168	1.25665	0.100936
Mycth_2051640	Armadillo-type fold	4.27477	4.29349	3.26608	7.43142	6.29068	6.71912	8.36559	8.70301	8.24457	7.01001	7.8784	7.8965	8.2806	8.3771	9.27196	6.86707	6.4915	6.522	0.935619	4.30616e-23	-0.0296296	0.780369	-0.32486	0.000686171
Mycth_2051705	Vesicle transport v-SNARE	94.6436	87.4345	88.6269	202.646	235.503	199.44	117.114	136.03	132.105	103.107	97.0989	95.2108	160.932	158.716	161.494	151.671	156.982	147.228	0.112928	0.164664	-0.780045	2.22585e-29	0.265666	0.000378792
Mycth_2051745	WD40 repeat	6.19516	6.11765	4.03345	6.88947	6.62547	6.02143	13.0822	13.8256	12.134	4.78856	5.71282	5.33814	13.832	13.5912	13.1538	12.2412	11.7011	12.9492	-0.054127	0.708116	0.680862	1.52439e-09	-0.0584763	0.673564
Mycth_2051835	Peptidoglycan-binding LysM	13.6431	12.4291	11.1386	16.2908	15.7294	16.5627	16.2737	17.6309	18.2437	14.5854	14.2411	16.034	14.8299	15.0867	16.0893	20.0232	20.6603	19.2451	0.258287	0.00161749	-0.451267	6.13667e-09	0.222753	0.00577944
Mycth_2051955	Hypothetical protein	0.498879	0.400907	0.235279	0	0.142949	0	0	0	0	0	0.295576	0.440247	0	0	0.131151	0.126608	0.14	0.755773	-0.650672	0.714396	-0.623079	0.79894	3.87615	0.048209
Mycth_2051994	Zinc finger, SWIM-type	2.14438	2.29768	3.71662	3.75663	3.10298	2.91735	1.73479	1.82303	2.06358	1.90433	2.19162	2.61776	1.63447	1.63483	1.57848	4.81627	4.99474	4.51558	-0.307048	0.196338	-1.38568	2.93224e-10	1.3694	1.40721e-10
Mycth_2052150	Hypothetical protein	49.8692	44.5407	57.1317	76.4279	82.3171	91.4338	87.0713	88.7161	81.2016	47.4294	45.9252	48.1043	83.9341	81.974	86.8485	104.452	109.032	107.244	-0.116265	0.253714	-0.357376	4.05112e-05	0.342795	0.000107775
Mycth_2052169	Hypothetical protein	0	0	0	0	0	0	0	0	0	0	0	0	0	0	0	0	0	0	NA	NA	NA	NA	NA	NA
Mycth_2052313	RNA-directed DNA polymerase (reverse transcriptase)	0	0	0	0	0	0	0	0	0	0	0	0	0	0	0	0	0	0	NA	NA	NA	NA	NA	NA
Mycth_2052357	DNA repair metallo-beta-lactamase	3.08833	2.6294	2.26743	3.15844	1.70289	2.60777	7.58027	7.30661	7.19698	3.04015	2.90786	2.49457	7.87199	7.17479	8.40863	5.47369	5.65916	5.86727	0.0707208	0.712138	1.28082	6.10373e-18	-0.355458	0.0167978
Mycth_2052384	Hypothetical protein	0	0	0	0	0	0	0	0	0	0	0	0	0	0	0	0	0	0	NA	NA	NA	NA	NA	NA
Mycth_2052439	Hypothetical protein	0	0	0	0	0	0	0	0	0	0	0	0	0	0	0	0	0	0	NA	NA	NA	NA	NA	NA
Mycth_2052509	Hypothetical protein	0	0	0	0	0	0	0	0	0	0	0	0	0	0	0	0	0	0	NA	NA	NA	NA	NA	NA
Mycth_2052590	Hypothetical protein	5.60312	3.9224	2.88916	9.77221	10.2753	7.27011	4.52315	6.80202	6.56345	1.4951	2.83285	1.75808	4.09994	4.2717	6.52056	8.03897	6.54119	7.87725	-1.04893	0.000997616	-1.25351	2.17438e-06	0.350758	0.243018
Mycth_2052653	Protein of unknown function DUF775	54.5202	60.4786	43.7499	36.2001	37.8156	41.7722	47.1819	49.0949	56.4819	72.4678	65.8317	65.1946	50.8971	51.7448	51.8865	33.0422	29.728	29.7656	0.349834	0.000585617	0.0447844	0.701976	-0.700989	2.71223e-11
Mycth_2052657	Hypothetical protein	0.406178	0.502171	0.235766	1.42313	1.50407	1.60026	0.619684	0.137096	0.452777	0.125056	0.296188	0.330869	0.190519	0.387077	0.821393	0.539198	0.245507	0.113601	-0.622275	0.380165	-2.07154	0.000152834	-0.390962	0.600909
Mycth_2052693	Pyridine nucleotide-disulphide oxidoreductase, class-II	3.16788	3.42107	2.54102	8.94353	8.6627	8.91102	5.80649	6.7859	7.29724	12.4049	12.1778	13.7357	12.0666	13.7634	12.6692	7.62179	7.672	8.04143	2.06223	2.81119e-65	0.166072	0.141763	0.249383	0.0442417
Mycth_2052727	Hypothetical protein	0	0	0	0.054064	0.0530577	0	0.0483222	0.0507801	0.125781	0	0.383977	0.0544681	0	0.220574	0.0486789	0.0469925	0	0.0561034	4.06653	0.046327	0.945271	0.652164	-1.123	0.628686
Mycth_2052748	Hypothetical protein	91.4897	84.2182	77.4589	66.0933	62.5568	57.567	90.8425	96.222	105.473	58.2	55.1373	56.8952	118.988	104.325	108.506	100.854	99.7342	107.071	-0.584152	1.58184e-13	0.459415	3.9296e-09	0.0938261	0.286256
Mycth_2052762	Hypothetical protein	0	0	0	0	0	0	0	0	0	0	0	0	0	0	0	0	0	0	NA	NA	NA	NA	NA	NA
Mycth_2052991	Hypothetical protein	1.16684	0.91685	1.32072	1.72615	1.78318	2.5897	1.78643	2.38928	2.67728	1.63459	1.75137	1.46446	3.39939	3.63241	3.59923	0.710701	1.13515	1.50843	0.488285	0.257717	0.436292	0.21764	-1.03333	0.0104491
Mycth_2053048	Acyl-CoA N-acyltransferase	6.1941	4.52516	6.05493	7.69444	8.26117	8.21956	3.58558	4.63274	5.20208	2.31016	2.46884	2.78275	6.69555	7.02971	5.92139	13.719	13.7796	15.7646	-1.17275	2.21479e-08	-0.670346	0.000123554	1.70435	4.37869e-23
Mycth_2053130	Glycoside Hydrolase Family 61 protein	16.7211	15.4375	17.4086	14.3087	13.5	15.2835	23.2179	21.3995	18.0497	16.7842	13.0224	14.4775	25.4901	21.3466	23.2787	21.031	19.301	20.2653	-0.174849	0.193835	0.330285	0.00750197	-0.022582	0.887399
Mycth_2053143	RNA-directed DNA polymerase (reverse transcriptase)	0	0	0	0	0	0	0	0	0	0	0	0	0	0	0	0	0	0	NA	NA	NA	NA	NA	NA
Mycth_2053156	Hypothetical protein	0	0	0	0	0	0	0	0	0	0	0	0	0	0	0	0	0	0	NA	NA	NA	NA	NA	NA
Mycth_2053230	Hypothetical protein	1.23192	1.56749	1.59774	4.13645	5.29494	5.52091	2.97379	2.3649	3.76573	1.84905	1.36855	0.634165	3.75595	3.66872	3.3196	4.37702	4.49429	5.039	-0.185226	0.673012	-0.84761	0.0022603	0.621274	0.0398124
Mycth_2053430	Major facilitator superfamily	4.8802	4.74639	3.93039	6.48876	6.02377	5.86425	9.52235	8.77132	10.2002	2.32894	2.49108	3.18029	8.66033	9.87379	8.64523	10.9752	9.48134	10.6008	-0.777079	6.93357e-06	0.192267	0.196667	0.144875	0.34021
Mycth_2053489	Hypothetical protein	10.9753	11.065	10.917	13.8668	13.6087	15.2988	22.0803	22.5194	20.4232	11.4065	12.3255	9.36258	26.6683	28.2874	24.3679	26.3598	26.488	25.394	-0.00761155	0.956713	0.520366	1.49383e-09	0.291116	0.00081053
Mycth_2053528	Hypothetical protein	0	0	0	1.27717	0.752036	1.12018	0.45661	0.959671	0.19809	0.218848	0	0	0.444545	0.625278	0.22999	0	0	0	1.1041	0.64966	-1.63848	0.239568	-3.5396	0.058686
Mycth_2053555	Hypothetical protein	8.98842	8.00892	7.85346	8.06656	8.94663	6.90546	11.5555	10.4308	10.1119	8.66269	9.81008	10.2977	13.3656	13.074	14.1779	11.9099	12.3731	12.3843	0.194947	0.175211	0.386317	0.0033384	0.214939	0.119407
Mycth_2053582	Thioesterase superfamily	0.11977	0.192499	0.3954	0.48958	1.09821	0.766793	0.93768	0.788301	0.650867	0.0599228	0.283847	0.140926	0.243441	0.285345	0.188921	0.243168	0.336111	0.508048	-0.618001	0.532975	-2.08447	0.00304614	-1.11878	0.120625
Mycth_2053587	Hypothetical protein	13.4297	13.2029	12.9938	14.0676	16.6621	16.664	12.6458	13.1371	13.919	9.62833	11.6482	10.8332	15.7589	13.3918	13.6127	10.8923	11.112	11.9974	-0.321082	0.0255937	-0.521103	6.35437e-05	-0.204999	0.178743
Mycth_2053677	Pex, N-terminal	15.1254	14.5162	12.1639	20.7092	23.3114	20.5968	19.7629	21.1444	19.9432	17.5372	17.476	15.1738	31.9982	32.4235	31.4862	20.1243	19.25	18.456	0.253882	0.00763943	0.195727	0.0230551	-0.0487317	0.653884
Mycth_2053975	Hypothetical protein	7.39402	8.13907	10.0803	9.72082	7.80325	6.7256	26.6557	28.8537	24.171	10.9565	15.2252	13.9058	50.8763	52.0002	51.4319	24.8353	22.9268	23.7252	0.628939	3.4088e-06	2.29564	3.08107e-71	-0.132805	0.370098
Mycth_2054051	Hypothetical protein	0	0	0	0	0	0	0	0	0	0	0	0	0	0	0	0	0	0	NA	NA	NA	NA	NA	NA
Mycth_2054076	Hypothetical protein	0.0426302	0.114194	0.0402102	0.273833	0.146583	0.354804	0.1335	0.210436	0.0579161	0.213285	0.176803	0.30096	0.324932	0.264065	0.358629	0.0432756	0.191412	0.0258329	1.82355	0.0212469	-0.0758461	0.916475	-0.575059	0.526819
Mycth_2054138	Hypothetical protein	70.733	60.6096	73.0118	154.787	146.729	164.444	183.464	172.976	181.964	114.949	98.5356	108.593	172.669	161.228	159.449	193.422	199.016	185.261	0.641081	1.94213e-15	-0.289603	0.000146631	0.123916	0.136598
Mycth_2054145	Tetratricopeptide TPR-4	12.8476	13.1701	14.9398	19.5061	19.2089	18.3411	23.9998	24.1899	21.7615	16.9617	17.4507	17.2602	26.9904	27.0451	26.5161	31.5345	27.6809	28.9335	0.319181	7.91415e-05	0.124268	0.118404	0.358273	2.15753e-06
Mycth_2054177	Hypothetical protein	0.394538	0	0	0	0.339153	0.884067	0.102961	0	0.0893347	0	0.116878	0.348169	0.100241	0	0	0.100128	0.110719	0.239081	0.211098	0.928283	-3.88181	0.0445239	1.20441	0.598642
Mycth_2054216	Zinc finger, CCHC-type	0	0	0	0	0	0	0	0	0	0	0	0	0	0	0	0	0	0	NA	NA	NA	NA	NA	NA
Mycth_2054219	NADH dehydrogenase subunit 5, C-terminal	0	0	0	0.330762	0.139116	0	0.0422333	0.221908	0.036644	0.121452	0.047942	0.0476049	0	0.038556	0	0.164285	0.0454155	0.0980682	3.27985	0.0889787	-3.8079	0.0328512	0.0939665	0.962956
Mycth_2054232	Hypothetical protein	0	0	0	0	0	0	0	0	0	0	0	0	0	0	0	0	0	0	NA	NA	NA	NA	NA	NA
Mycth_2054249	Shikimate kinase	157.908	171.695	147.391	343.765	323.922	327.352	61.1504	58.1659	53.6166	102.135	92.2568	92.5765	301.577	296.126	309.091	55.8467	60.753	59.6078	-0.743438	4.79975e-35	-0.506758	7.4125e-20	0.0502132	0.544959
Mycth_2054417	Hypothetical protein	0.203323	0.0726193	0.063927	0.131923	0.129467	0.0578538	0.0943295	0.173473	0.163691	0	0.18739	0.132909	0.275511	0.129174	0.0475129	0.183468	0.0507186	0.219038	-0.124836	0.919271	0.120551	0.908427	0.0910613	0.938992
Mycth_2054491	Longin-like	51.142	53.8997	74.2364	70.2547	76.3943	73.4012	133.244	135.194	152.154	88.0865	85.0655	93.3455	149.853	155.099	140.399	122.45	127.991	114.311	0.55398	1.83103e-06	0.644183	8.61133e-09	-0.183515	0.136059
Mycth_2054510	Hypothetical protein	0	0	0	0	0	0	0	0	0	0	0	0	0	0	0	0	0	0	NA	NA	NA	NA	NA	NA
Mycth_2054541	Splicing factor 3B subunit 5/RDS3 complex subunit 10	96.0637	93.0204	84.9472	170.563	185.987	145.235	129.92	126.738	133.155	90.7656	81.336	78.8547	159.14	155.103	156.646	148.913	158.471	154.381	-0.137212	0.166263	-0.46677	1.64782e-08	0.265718	0.00273787
Mycth_2054555	Hypothetical protein	125.125	124.438	111.895	105.519	97.6894	89.1387	21.8488	23.0321	27.8118	45.4329	39.8077	41.8439	80.7516	76.9717	82.7965	50.8876	53.1769	52.1654	-1.51856	2.66863e-78	-0.655335	9.96358e-17	1.1208	7.03139e-36
Mycth_2054578	Hypothetical protein	1.02312	0	0	0	0.293166	2.29258	0	0.841745	1.85332	0.255941	0	0	0.259946	0.97501	2.15177	0.259653	1.43559	0	-1.74472	0.452421	0.0339418	0.987584	-0.65733	0.754503
Mycth_2054613	4'-phosphopantetheinyl transferase	110.242	104.103	86.4815	102.98	117.681	101.52	97.8972	95.525	108.52	86.7711	78.1746	81.4873	80.2981	85.5498	79.011	153.751	156.964	146.041	-0.298189	0.000426495	-0.76937	2.51176e-21	0.618907	2.68969e-14
Mycth_2054788	Hypothetical protein	0	0	0	0	0	0	0	0	0	0	0	0	0	0	0	0	0	0	NA	NA	NA	NA	NA	NA
Mycth_2054820	Histidine triad-like motif	0	0.0542614	0	0.118288	0.290215	0.259372	0.0528625	0.499963	0.321065	0	0.180024	0.059586	0.360261	0.386078	0.905297	0.359855	0.625302	0.429624	2.06144	0.237285	0.930209	0.310805	0.72096	0.459676
Mycth_2054970	RNA-directed DNA polymerase (reverse transcriptase)	0	0	0	0	0	0	0	0	0	0	0	0	0	0	0	0	0	0	NA	NA	NA	NA	NA	NA
Mycth_2054998	Hypothetical protein	4.69671	4.04247	4.79322	10.1163	12.0019	9.02077	7.51484	7.60148	8.08935	6.85688	5.74791	7.38349	6.25992	7.08064	6.59872	7.69886	7.60571	6.53204	0.547191	0.000605055	-1.01811	7.50085e-13	-0.0640467	0.731205
Mycth_2055104	Aminotransferase, class V/Cysteine desulphurase	18.9649	17.9385	19.7947	16.0906	17.3354	14.5786	25.7745	28.5266	25.9635	15.7747	17.1639	14.9821	42.3474	44.1393	43.8177	27.6983	26.1662	24.0869	-0.25886	0.00541201	1.06559	9.35682e-37	-0.0167426	0.882246
Mycth_2055144	RNA recognition motif, RNP-1	79.2282	74.602	54.3091	87.123	81.6194	83.9351	76.5722	76.7989	91.212	53.238	52.0723	53.7743	89.5809	82.3662	78.2646	75.4662	81.7644	82.0959	-0.396713	0.00014498	-0.386785	0.000135698	-0.0101297	0.94274
Mycth_2055207	Hypothetical protein	0	0	0	0.103069	0	0	0	0	0	0	0	0	0	0	0	0	0	0	0	1	-1.58486	0.801276	0	1
Mycth_2055311	Peptidase C19, ubiquitin carboxyl-terminal hydrolase 2	8.46777	8.26461	7.2121	10.7512	10.1667	11.0142	17.6084	16.1681	15.6577	10.7214	11.9415	10.1015	21.4886	22.8664	21.7233	21.3793	19.5375	20.2203	0.440251	2.1446e-07	0.677581	2.64312e-18	0.330366	2.07317e-05
Mycth_2055546	Dbl homology (DH) domain	0.731562	0.873443	0.808325	0.82998	1.53324	1.23112	2.77096	2.3387	2.61248	1.48496	1.88236	1.50021	3.69613	3.44596	3.31893	4.62557	4.12942	3.85047	0.996156	1.11133e-05	1.16682	3.80768e-09	0.73022	4.3769e-05
Mycth_2055557	Zinc finger, MYND-type	3.37527	2.48078	3.07842	3.51846	4.2203	3.92893	4.19304	4.74292	4.54765	2.98661	2.84267	3.28218	5.41466	4.91785	4.72266	4.44579	5.16654	4.76682	0.0100128	0.968429	-0.00551538	0.976984	0.114075	0.52529
Mycth_2055571	Hypothetical protein	9.82997	8.67834	10.3167	8.08481	9.75921	10.1934	7.73199	7.51779	8.71505	6.58051	7.79278	6.35328	9.63827	7.71846	6.84274	7.37868	6.99358	8.05418	-0.494982	0.00659949	-0.583539	0.000857032	-0.0783583	0.729132
Mycth_2055575	Hypothetical protein	1.037	0.87721	1.08109	1.1155	0.84451	1.22299	4.27297	4.25084	4.37481	2.0753	1.81087	2.11923	7.26626	6.3455	7.00202	4.40472	4.80937	3.47273	0.986186	9.09194e-06	2.32815	8.43196e-31	0.00121764	0.999288
Mycth_2055617	Hypothetical protein	38.3745	38.7154	36.1961	82.7866	87.6702	93.1929	29.3456	23.2706	26.7897	32.1857	38.115	33.5854	52.9339	52.4305	46.7011	21.6225	18.5856	25.3966	-0.139172	0.255144	-1.16581	3.63204e-31	-0.257503	0.0458607
Mycth_2055659	20S proteasome, A and B subunits	129.252	139.162	176.787	180.723	182.558	202.543	144.226	180.983	180.449	135.514	129.995	146.009	196.836	191.578	257.527	132.558	148.422	135.893	-0.129071	0.357954	-0.181472	0.16545	-0.255935	0.0597632
Mycth_2055700	Aminotransferase class-III	0.48163	0.619273	0.938865	2.51248	2.61292	2.71347	5.86549	6.4104	6.8341	1.63857	1.598	1.73788	6.72209	6.63992	6.07761	3.1291	3.49613	3.34663	1.25878	1.23631e-06	0.93893	4.30815e-08	-0.919143	3.2012e-08
Mycth_2055845	Amino acid permease, conserved site	2.84737	3.10177	2.26049	4.90504	4.92252	4.73965	5.96931	7.6785	7.67225	6.24441	6.24196	6.47726	9.40464	8.50221	9.58148	13.6575	14.2498	12.8833	1.20061	2.30722e-19	0.54167	8.98401e-06	0.957933	8.76178e-18
Mycth_2055941	Hypothetical protein	1.73176	3.64485	3.90863	7.65671	5.95464	5.54353	3.61545	3.46013	4.5374	6.12686	5.27677	8.07781	5.02846	5.42249	5.00794	4.45774	5.06811	5.09713	1.05416	3.93595e-05	-0.682606	0.00552818	0.347367	0.224039
Mycth_2055951	Hypothetical protein	29.6578	28.1568	25.556	28.5128	24.309	23.2773	55.6526	53.2423	58.9474	58.7697	66.5583	65.7475	58.2088	65.2993	55.9409	23.7187	22.2378	19.4196	1.18458	7.25611e-35	0.864491	1.75109e-18	-1.33572	5.15567e-41
Mycth_2055981	Hypothetical protein	30.3232	30.476	25.8525	43.7053	46.6637	46.171	22.8689	25.4246	26.9532	10.3493	8.41196	8.62938	15.5757	18.6376	15.9188	14.89	15.9901	14.4722	-1.66759	7.34427e-54	-1.81668	8.23063e-80	-0.70901	8.23403e-12
Mycth_2055988	Hypothetical protein	0.264756	0.567365	0.249726	2.16446	0	3.72903	1.38184	1.45213	2.39793	0	0.313726	0	1.88347	2.01844	0.278409	2.41888	0.594386	1.28349	-1.76005	0.343858	-0.843744	0.430178	-0.257732	0.843621
Mycth_2056182	Hypothetical protein	0	0	0	0	0	0	0	0	0	0	0	0	0	0	0	0	0	0	NA	NA	NA	NA	NA	NA
Mycth_2056315	Hypothetical protein	1.80749	1.87522	1.24483	4.59051	5.45869	5.29	6.10954	5.4132	4.75529	3.24403	3.73966	4.11845	6.44379	6.1244	5.88311	4.19395	6.11901	5.56341	1.16386	3.77899e-09	-0.106245	0.566671	-0.0150962	0.948943
Mycth_2056329	Hypothetical protein	149.388	144.891	138.973	201.372	204.755	202.3	121.395	134.177	132.965	117.89	116.941	107.085	145.834	130.505	153.125	120.138	123.632	120.568	-0.354247	1.11636e-08	-0.876153	4.48115e-50	-0.0704053	0.326044
Mycth_2056455	Hypothetical protein	12.5298	13.2029	13.9079	15.7654	18.2489	17.8163	11.6341	13.0612	15.9253	8.93564	10.5818	10.5888	14.774	16.7563	12.5207	13.0708	10.2572	11.494	-0.41451	0.0130314	-0.60543	6.69697e-05	-0.201474	0.26163
Mycth_2056582	Ornithine decarboxylase antizyme	306.997	327.803	333.505	386.787	389.068	375.997	543.479	560.884	554.132	434.286	411.237	411.02	401.313	402.541	415.756	578.264	576.503	555.374	0.362365	3.90724e-17	-0.290558	1.26117e-11	0.0669644	0.161564
Mycth_2056896	Ankyrin	60.0033	54.5444	41.7497	64.7651	70.5942	66.9377	71.3786	79.9202	74.3577	29.6953	30.7166	27.6969	48.7255	49.0619	45.3301	47.9377	46.4432	49.531	-0.836654	2.46155e-16	-0.872128	1.41922e-19	-0.626084	1.74364e-10
Mycth_2057017	Erythromycin esterase	0.2812	0.0334781	0.265237	2.77327	1.57569	2.40039	0.293535	0.0685479	0.0848957	0.0937922	0	0.0367632	0.0635064	0.178651	0.164279	0.12687	0.315652	0.0757338	-2.11433	0.0359576	-4.41992	2.56953e-12	0.248431	0.794683
Mycth_2057132	Fungal transcriptional regulatory protein, N-terminal	0.589639	0.552817	0.434506	0.7532	0.7603	0.637028	0.577034	0.727663	0.483978	0.258129	0.567695	0.26017	0.711598	0.386313	0.833188	2.74966	2.52342	1.78654	-0.561697	0.159691	-0.537413	0.1217	2.01399	8.24997e-11
Mycth_2057198	14-3-3 protein	14.4288	12.7737	13.4312	25.7467	22.1768	23.5634	25.6789	23.612	25.3226	16.7573	17.3218	17.033	25.4331	24.5701	23.1821	25.0684	25.0648	24.9978	0.315365	0.00156118	-0.338273	0.000120251	0.0313282	0.780685
Mycth_2057234	Hypothetical protein	2.15587	2.47498	3.34073	3.59691	2.55922	3.1548	5.62608	4.3075	4.53282	6.5487	4.83554	6.16046	2.34747	2.12786	3.72443	4.29885	6.74143	4.66574	1.12056	9.66922e-05	-0.560371	0.0730018	0.139383	0.678904
Mycth_2057284	Protein kinase ATP binding, conserved site	14.8719	15.3569	13.8209	16.6402	18.2631	15.437	24.6064	23.62	24.8013	15.7586	14.6456	15.4949	25.0187	25.0509	23.405	23.45	23.7349	25.9326	0.0482375	0.580114	0.171209	0.0199826	0.0227589	0.802612
Mycth_2057317	Xylose isomerase-like, TIM barrel	1.01169	0.632342	0.742203	0.65642	0.579782	0.251885	2.46416	2.89778	2.85072	2.41834	1.83153	1.81865	3.88418	4.2314	4.49188	0.912897	1.26182	0.851476	1.33472	4.46967e-07	2.69206	8.25127e-21	-1.41769	1.75202e-08
Mycth_2057386	Sugar transporter, conserved site	1.65773	2.23561	1.26708	1.26846	1.21209	0.914923	1.04423	1.22276	1.08724	2.03057	2.30303	1.71513	3.3404	4.00391	4.74877	0.667329	1.05875	0.969909	0.224717	0.427497	1.45405	9.04166e-09	-0.299667	0.372468
Mycth_2057433	Armadillo-type fold	407.206	436.655	373.862	355.089	351.896	359.021	629.724	642.906	692.369	391.599	343.146	349.686	460.426	477.124	476.946	328.019	337.946	318.84	-0.178718	0.00191775	0.0354317	0.568038	-0.974298	6.48701e-72
Mycth_2057467	Hypothetical protein	1.56655	1.56663	4.03883	3.96407	3.71074	1.20352	2.07133	0.916502	2.22286	10.9205	10.2715	9.64633	2.65343	2.68718	2.63574	8.3754	7.7373	8.60692	2.07591	3.80535e-06	-0.532648	0.274459	2.26067	9.25186e-07
Mycth_2057540	Hypothetical protein	4.28724	3.30748	2.74983	4.40622	5.04491	6.22148	4.6543	5.70623	4.14188	2.40236	2.2353	1.95054	8.656	6.9728	6.19144	9.45866	8.2775	8.6599	-0.657739	0.0104343	0.108493	0.639044	0.893878	1.64441e-05
Mycth_2057586	Hypothetical protein	1.30535	0.92107	0.930942	1.7848	1.67859	2.07908	0.963793	1.11759	1.32645	1.30617	1.24498	1.19876	1.77959	1.57771	1.33918	0.969592	1.75118	1.31192	0.235579	0.47998	-0.607745	0.0264528	0.252749	0.453211
Mycth_2057697	Berberine/berberine-like	0.253632	0.326116	0.35885	0.266595	0.581406	0.454663	0.079427	0.0556448	0.0459435	0.355307	0.360653	0.477489	0.515523	0.555919	0.346725	0.102989	0.142353	0.184434	0.328026	0.563823	-0.248288	0.633291	1.26502	0.139308
Mycth_2057781	Hypothetical protein	1.64033	1.66972	1.27645	2.77783	4.74722	2.67794	2.61124	2.69907	2.52565	0.943784	0.534528	1.83356	3.75085	3.86891	4.18295	5.53669	5.15565	5.61613	-0.480842	0.163255	-0.168732	0.558163	1.08097	5.00736e-05
Mycth_2057810	Protein kinase-like	0.15478	0.414613	0.437982	0.632688	0.443508	1.09003	0.16157	1.18852	1.12149	0.309755	0.0917045	0.182119	0.707853	0.737507	0.406906	0.628495	1.12933	0.468967	-0.773928	0.455836	-0.583553	0.458077	-0.128864	0.891468
Mycth_2057851	Hypothetical protein	0.199882	0.0803141	0.164968	0.437704	1.14548	0.31992	0.260812	0.411117	0.226295	0.950034	1.00662	0.823154	0.304705	0.238103	0.289011	0.177544	0.0841391	0.151405	2.61552	2.04134e-06	-1.582	0.00188672	-1.07832	0.105545
Mycth_2057861	Hypothetical protein	25.7842	31.4158	20.4975	43.3068	46.8497	47.259	56.3508	56.9469	63.5767	21.9174	26.7725	20.6991	33.3904	29.8311	33.3709	26.1746	37.268	28.4274	-0.172086	0.288977	-0.881912	1.33125e-10	-0.92464	2.4581e-11
Mycth_2057906	exo-polygalacturonase	1.87113	1.83055	2.22532	3.08792	3.26355	4.01047	4.79809	4.14974	4.38414	1.95371	3.22943	2.29735	5.78747	7.79154	7.27166	3.79892	2.96792	3.35229	0.308898	0.234215	0.640369	0.00183026	-0.373016	0.104279
Mycth_2057956	Protein kinase, core	15.9485	15.7335	14.6186	9.53846	8.42728	9.14008	30.0516	30.2163	28.9867	14.1568	14.123	13.3175	9.78157	9.33565	8.25024	20.1504	21.8006	21.2514	-0.166614	0.034785	-0.357051	2.36357e-05	-0.47575	3.20353e-12
Mycth_2057978	Glycosyltransferase Family 21 protein	22.7071	24.0584	20.7264	33.3061	37.568	32.0367	27.6782	26.6416	32.0883	77.4503	71.3624	76.3369	31.4763	33.7896	30.8191	34.333	35.1149	34.5282	1.72744	1.30419e-107	-0.472649	4.77632e-09	0.287061	0.000732329
Mycth_2058054	Hypothetical protein	0	0	0	0.518379	0	0	0	0	0	0.222067	0	0	0	0	0	0	0	0	1.10402	0.87676	-2.44137	0.690575	0	1
Mycth_2058064	AMP-dependent synthetase and ligase	1.0761	0.988313	0.870014	1.13709	1.55642	1.54192	1.63147	1.37718	1.39235	0.487114	0.698293	0.241176	4.94736	4.10199	6.46628	1.69061	1.95572	1.70787	-1.05343	0.00137451	1.49971	2.92876e-10	0.305438	0.289877
Mycth_2058169	Acyl-CoA N-acyltransferase	1.01738	1.39291	2.02587	3.0365	4.27562	2.17114	2.714	1.36403	2.20125	0.452451	0.937653	0.598538	3.50391	3.17791	2.6746	1.66392	1.77648	1.30151	-1.19621	0.00707044	-0.397962	0.265712	-0.384093	0.363698
Mycth_2058204	Hypothetical protein	257.316	243.645	241.864	406.119	408.234	404.477	303.446	317.057	324.562	249.543	207.011	225.87	375.752	377.451	381.267	250.046	276.352	278.996	-0.134281	0.0445657	-0.476357	1.20048e-15	-0.209473	0.00118614
Mycth_2058263	Fungal transcriptional regulatory protein, N-terminal	63.5349	68.9196	71.5893	7.60683	8.98646	10.4798	27.1958	25.8021	23.7079	82.1922	73.5682	71.8941	23.3799	25.2728	23.4938	21.2578	21.0784	20.8217	0.143778	0.0907403	1.04487	1.44344e-29	-0.256617	0.00480634
Mycth_2058328	Zinc finger, RING-type	12.4152	12.037	15.3486	14.7249	13.9811	16.1129	17.7914	18.5112	17.118	9.86601	9.56964	8.19754	32.7806	29.5669	27.4544	22.3675	23.6511	22.8767	-0.543054	5.37448e-07	0.631168	2.03962e-10	0.390142	0.000152334
Mycth_2058345	Regulation of nuclear pre-mRNA protein	12.1179	14.7701	18.3985	9.94359	10.1716	12.5745	28.1674	28.0188	25.4188	14.4695	13.3984	13.7813	29.0255	26.0153	25.2014	26.1576	24.9296	26.2607	-0.137749	0.351703	0.925586	1.03543e-12	-0.0537846	0.732427
Mycth_2058349	NLI interacting factor	14.3143	11.5329	11.1991	11.6635	10.5561	10.0878	13.1468	12.6592	11.4069	11.492	12.4914	10.9673	15.3932	14.963	17.678	12.1655	14.9471	14.9276	-0.0978018	0.533648	0.197114	0.166067	0.197379	0.187504
Mycth_2058462	Hypothetical protein	0.947749	0.468693	1.10024	0.851443	0.919155	0.840138	6.08813	7.03759	4.6221	1.24014	0.950271	1.37249	2.51909	1.25056	1.91658	7.32674	7.61072	8.39383	0.471901	0.304772	0.742796	0.0717906	0.421475	0.159124
Mycth_2058464	Heterokaryon incompatibility	1.08389	2.05474	1.65151	4.674	1.43344	4.48383	1.91473	2.37797	2.49199	1.33485	1.18557	0.68672	3.13515	3.0193	1.75352	1.86205	2.80773	2.32411	-0.581381	0.265817	-0.784264	0.0604957	0.061256	0.914631
Mycth_2058513	Hypothetical protein	34.1148	36.7591	36.9431	37.8263	30.9657	42.1262	88.8778	83.8939	74.596	27.2898	29.3998	29.4564	71.7451	70.6273	77.2621	75.3969	75.0815	73.3138	-0.33754	0.000380011	0.614873	4.9314e-12	-0.12129	0.222318
Mycth_2058544	Hypothetical protein	8.44547	9.71677	9.79431	10.9953	9.44184	10.4593	8.0933	8.12529	8.46426	6.23417	6.39828	7.90088	7.87946	8.51009	7.86187	7.37868	6.44963	6.71182	-0.462526	0.00642124	-0.72019	5.30093e-06	-0.241256	0.196894
Mycth_2058549	Vacuolar protein sorting 55	82.0723	75.3766	87.4868	109.274	99.1241	117.425	75.251	79.0787	84.2172	68.1848	64.6517	65.1531	101.813	91.8197	94.3614	110.654	100.207	104.814	-0.322209	0.000366156	-0.549647	4.82252e-11	0.426115	9.7703e-07
Mycth_2058599	Hypothetical protein	0	0	0	0	0	0	0	0	0	0	0	0	0	0	0	0	0	0	NA	NA	NA	NA	NA	NA
Mycth_2058620	Ribosomal protein S13	123.772	125.011	112.32	190.319	209.887	198.103	151.308	150.519	152.992	138.189	124.125	115.94	184.042	173.664	178.963	183.062	183.493	195.039	0.0567735	0.473366	-0.5304	9.62363e-17	0.325768	1.08917e-06
Mycth_2058658	Helicase, superfamily 1 and 2, ATP-binding	2.89163	2.93877	3.53519	4.27577	4.13929	4.35407	11.0375	11.6806	9.65542	3.93657	4.32354	4.17631	7.7693	6.96599	6.86453	7.4834	6.77043	6.64807	0.390287	0.000876065	0.385987	0.000346363	-0.605198	1.74339e-09
Mycth_2058711	Hypothetical protein	2.19717	1.54884	2.50875	3.98417	5.83188	4.73825	3.19889	3.99587	3.6658	2.42997	2.05545	2.17706	8.75549	7.32845	7.72185	1.87826	2.14184	2.59279	0.0709893	0.83348	0.334419	0.137634	-0.700447	0.00888546
Mycth_2058752	Hypothetical protein	15.7029	19.7753	12.5994	28.1045	26.5296	28.332	26.1841	27.9634	25.3047	17.1412	14.8617	17.1567	11.2953	15.839	14.4754	34.5725	31.7053	31.1419	0.0283178	0.887718	-1.36599	6.95432e-21	0.319408	0.0304658
Mycth_2058793	Hypothetical protein	18.5117	18.3259	21.2567	33.1348	29.7505	29.6289	31.5061	43.9241	41.7336	13.8925	21.6973	19.8874	33.5365	40.8432	28.3532	44.9374	32.2989	41.2128	-0.0894549	0.724768	-0.219776	0.285639	0.0397354	0.87517
Mycth_2058820	Phospholipase D/Transphosphatidylase	6.23575	7.10865	5.31776	12.1046	13.3479	12.6512	5.17175	5.09124	5.33834	4.30223	4.08258	5.22648	9.08633	9.25294	12.4559	5.20287	5.72124	5.4524	-0.464755	0.00274894	-0.681793	3.21371e-07	0.0905788	0.62427
Mycth_2058974	Hypothetical protein	38.6856	38.462	34.9995	55.1121	52.5453	55.1292	54.3813	57.5161	59.9392	53.8777	53.3285	54.6935	70.5015	67.0064	69.1676	57.6616	62.063	59.6758	0.517878	3.26211e-19	-0.028224	0.655757	0.0832486	0.187413
Mycth_2059010	Dienelactone hydrolase	54.0315	50.6272	50.7948	52.1927	55.0821	47.0427	76.0459	68.2866	74.687	44.8522	41.9917	47.5624	85.7218	80.3389	90.6346	80.1997	82.5825	78.2212	-0.222681	0.00606976	0.359516	2.17915e-06	0.15982	0.0484667
Mycth_2059044	Hypothetical protein	3.75809	1.44711	2.04931	4.66339	5.04771	4.36087	6.61995	7.21434	6.96706	2.23277	1.53079	0.967287	6.86277	6.3793	7.4098	4.82834	4.74584	4.4123	-0.618257	0.0511758	0.178138	0.501113	-0.548622	0.0334941
Mycth_2059134	Hypothetical protein	0.940743	2.18399	1.25706	2.65518	3.09995	3.96502	4.25536	5.54677	4.50873	0.745222	1.11475	1.33751	2.58933	2.09184	2.51436	5.05346	4.796	3.51542	-0.468135	0.171956	-0.805065	0.00279424	-0.0707175	0.827559
Mycth_2059186	Berberine/berberine-like	5.84365	5.55134	3.26738	4.50296	4.212	4.35832	2.35824	2.08168	1.77332	3.67718	4.14043	3.686	5.449	5.56884	5.60653	1.71237	1.55537	1.64279	-0.35701	0.0687943	-0.0258932	0.903524	-0.310932	0.214027
Mycth_2059212	Methyltransferase type 12	1.32877	1.62716	1.52192	1.55188	1.4686	1.39759	3.41811	2.65494	3.26662	1.94693	2.47429	2.40105	3.52071	2.35167	3.24373	2.50508	3.2495	2.7032	0.589783	0.0416145	0.667318	0.0164985	-0.125769	0.681074
Mycth_2059227	Ribosomal protein L4/L1e	205.097	197.677	157.69	164.462	172.265	160.141	210.648	221.776	247.01	151.713	142.668	141.054	213.23	214.597	208.781	202.314	203.651	201.816	-0.374594	8.01527e-07	-0.0156077	0.856985	-0.138698	0.0911616
Mycth_2059229	Nucleotide binding protein, PINc	33.6531	34.2802	34.5896	65.7408	58.6362	69.4668	107.829	98.4155	103.673	36.6188	39.5201	37.1113	78.2177	83.484	82.8379	81.0404	82.159	88.4307	0.128368	0.166707	-0.0356786	0.674012	-0.27957	0.000185015
Mycth_2059249	Permease for cytosine/purines, uracil, thiamine, allantoin	9.99072	11.1228	8.09352	10.4418	11.5541	11.9473	28.0924	25.2758	28.9396	19.2735	20.8687	21.8869	29.6369	31.4218	31.8333	20.0707	18.6913	20.3623	1.07826	9.05003e-27	1.08044	3.47214e-28	-0.456213	2.56316e-06
Mycth_2059277	Protein kinase, core	0	0.0506893	0	0	0.108444	0.242297	0.296295	0.311367	0.514164	0	0	0	0.0961555	0.405745	0.198988	0.768379	0.690345	1.03202	-0.819466	0.714396	0.667508	0.532008	1.16135	0.164964
Mycth_2059413	Hypothetical protein	11.7971	11.2451	7.16537	8.84226	9.29228	8.30472	20.6842	20.4338	21.1267	9.31328	9.21351	9.55432	14.9475	14.3692	15.0772	15.3455	16.0801	16.077	-0.112538	0.389799	0.373918	0.00129909	-0.367833	0.00161842
Mycth_2059428	Major facilitator superfamily	4.19606	3.94388	3.21721	9.74384	9.75934	8.07489	23.5911	22.6377	19.1577	49.7704	55.479	54.0205	6.65842	6.78147	7.01863	3.71157	3.74608	3.39029	3.80075	5.58835e-261	-0.806375	4.41475e-13	-2.56522	1.20887e-108
Mycth_2059558	Hypothetical protein	0.123192	0.0659996	0.0193665	0.43163	0.0470662	0.18403	0.171462	0.247752	0.111577	0.12327	0.0729893	0.193269	0.459061	0.332631	0.345455	0.187586	0.0921905	0.0995358	0.90431	0.317785	0.408882	0.572262	-0.433464	0.62756
Mycth_2059579	beta-glucosidase	3.4222	3.29122	2.20444	6.27789	7.19425	6.32706	7.9985	9.30265	8.96598	2.67266	2.61114	2.29815	14.4207	14.1109	12.7973	5.96514	5.54673	5.80658	-0.239142	0.113586	0.68788	1.24493e-09	-0.577763	1.32943e-06
Mycth_2059686	ABC transporter-like	4.21146	4.08948	2.97929	7.12168	6.68743	5.95423	4.16723	3.84984	5.48318	1.88757	2.33926	1.65178	4.77046	3.63716	4.38252	1.33601	2.41296	2.07354	-0.951297	0.000105581	-1.00362	1.70462e-06	-1.20709	6.39334e-07
Mycth_2059724	RNA-directed DNA polymerase (reverse transcriptase)	0	0	0	0	0	0	0	0	0	0	0	0	0	0	0	0	0	0	NA	NA	NA	NA	NA	NA
Mycth_2059769	Hypothetical protein	0.120248	0.644219	0.510397	1.05328	0.41347	0.846832	0.941416	0.593581	1.36138	0.421131	0.427467	0.495204	2.1386	0.63026	1.39094	1.46482	0.80988	0.801541	0.0658402	0.944082	0.474433	0.444188	0.105994	0.889406
Mycth_2059795	Cwf15/Cwc15 cell cycle control protein	84.0128	76.5127	62.5005	68.2036	65.6749	73.8871	81.4812	84.0402	91.1214	66.2457	59.6764	48.7116	79.4458	81.3844	79.529	77.0673	79.6375	78.5547	-0.363607	0.000232333	-0.161692	0.107818	-0.103734	0.34804
Mycth_2059803	Hypothetical protein	2.08222	2.43487	2.10565	2.22138	1.41128	1.82016	2.75874	2.57512	1.99923	2.29388	2.94184	2.55601	1.99913	1.97476	2.0159	1.85461	1.71928	1.63182	0.222202	0.147505	-0.235744	0.120161	-0.468288	0.0018222
Mycth_2059965	Hypothetical protein	0.237655	0.169763	0.0373606	0.508855	0.635579	0.405736	0.785584	1.04279	0.968613	0.39634	0.187741	0.512658	1.12711	0.679436	1.41616	0.643341	0.533543	0.576054	1.31678	0.0550424	0.671199	0.17521	-0.648574	0.213742
Mycth_2060008	N-6 adenine-specific DNA methylase, conserved site	1.44993	1.1414	2.20494	2.34998	3.73069	2.84164	1.35908	1.59051	1.63482	1.71732	1.89343	2.29792	1.95469	1.72013	1.86698	4.56583	4.05231	4.5545	0.272053	0.331743	-1.0634	8.34687e-06	1.54377	9.91032e-11
Mycth_2060065	Cytochrome P450	0.73284	1.3378	0.844848	0.919283	0.808844	0.660324	1.27498	1.39938	1.25374	0.516026	0.225138	0.3513	2.0964	2.0434	2.28336	0.771488	1.40151	1.18423	-1.39858	0.000183566	1.04963	0.000605358	-0.209893	0.560172
Mycth_2060085	Terpenoid synthase	0	0	0.149836	0.185525	0.364144	0.101701	1.07784	0.697024	0.503565	0.158953	0	0.186912	0.24216	0.302766	0.334091	0.403146	0.0891579	0.0962616	1.13813	0.507931	0.0410807	0.974581	-1.88745	0.0745068
Mycth_2060093	tRNA pseudouridine synthase D, core	1.22942	1.21851	2.04384	0.771761	0.792624	1.12161	4.2992	3.75928	3.47969	1.07641	1.47502	1.5189	3.87325	4.18847	4.9935	3.13567	3.01884	2.94274	-0.17024	0.492911	1.91437	3.41147e-19	-0.318929	0.134267
Mycth_2060145	Hypothetical protein	72.3645	70.5241	71.9438	102.458	91.2772	104.997	106.38	98.8273	102.1	71.1363	65.8201	62.79	106.434	98.6772	113.762	89.6102	84.2918	88.6941	-0.11772	0.162731	-0.278204	0.000153203	-0.204436	0.00888462
Mycth_2060153	HEAT	7.21343	5.73633	4.69886	9.07619	9.24223	9.37242	10.539	9.4721	10.2752	5.1177	5.54102	5.09565	11.1246	9.64668	11.1616	8.18571	8.52965	8.06615	-0.174715	0.16374	-0.167688	0.13985	-0.267568	0.0213351
Mycth_2060198	Hypothetical protein	12.6682	11.942	11.7532	17.544	18.725	18.7913	13.9465	12.4537	15.5492	9.62833	9.10525	12.7066	15.8996	12.6002	11.7928	11.5248	11.0343	11.5779	-0.224356	0.186056	-0.823291	1.47515e-08	-0.278707	0.0956331
Mycth_2060218	CENP-B protein	0	0	0	0	0	0	1.40027	0	0.151869	0	0	0	0	0.159793	0	0	0	0.203219	0	1	0.338712	0.9605	-2.93333	0.660959
Mycth_2060238	Sugar transporter, conserved site	2.05941	1.66402	1.27377	2.40518	2.01216	2.29112	3.03078	2.44426	3.60816	1.21615	1.00013	1.35062	4.87209	5.21205	3.8342	5.34642	4.39606	3.88707	-0.493776	0.0818482	0.682984	0.00267239	0.605082	0.00768877
Mycth_2060248	Hypothetical protein	0.302578	0.364735	0.499453	0.441726	0.216752	0.581148	0.908069	0.331916	0.582355	0.302768	0.179272	0.0890056	1.07627	1.00922	0.875	1.34382	1.44351	1.55852	-1.02103	0.106494	0.898332	0.066518	1.26964	0.00454826
Mycth_2060315	Cytochrome P450	0.107029	0.11468	0.227145	0.218748	0.368017	0.37687	0.391033	0.17611	0.387751	0.428384	0.158532	0.157417	0.543858	0.356985	0.478331	0.35311	0.300355	0.259429	0.723741	0.295275	0.144024	0.814497	-0.0485658	0.950131
Mycth_2060338	Taurine catabolism dioxygenase TauD/TfdA	0.714841	0.468076	0.973933	1.85525	1.95727	1.83062	2.52878	1.65543	2.26604	3.81487	4.37648	3.5046	3.027	2.42213	2.58921	2.13667	2.05063	2.83972	2.40666	2.49163e-17	0.135523	0.631625	0.135746	0.661419
Mycth_2060364	Six-hairpin glycosidase-like	46.7824	46.964	52.751	57.7215	55.9349	57.8843	120.65	125.91	131.195	64.2883	60.6949	60.5031	117.665	121.755	117.06	99.6447	98.0527	95.8596	0.325556	2.69892e-08	0.68282	1.99029e-34	-0.341329	1.12372e-09
Mycth_2060417	Armadillo-type fold	6.90362	8.12388	8.29388	6.02584	6.41343	5.45888	12.6302	14.309	13.7121	8.68948	9.15647	9.39134	11.8042	12.8578	12.9018	11.4835	11.3794	11.288	0.209322	0.0241715	0.694794	3.58853e-15	-0.228375	0.0105535
Mycth_2060432	Protein of unknown function DUF250	10.983	10.5554	12.376	9.39994	9.80153	9.07116	8.8392	7.17354	7.25174	10.5704	9.38825	10.7033	14.2291	13.9819	12.8718	8.63853	10.7757	7.77313	-0.16063	0.277523	0.165733	0.243092	0.249119	0.105547
Mycth_2060437	Peptidase S8 and S53, subtilisin, kexin, sedolisin	3.32515	2.74066	2.29198	6.42263	9.08816	10.9716	4.80601	3.0864	4.86495	5.50274	3.63709	3.46104	6.10873	3.53441	4.43803	2.07723	3.1583	2.47996	0.590269	0.122171	-1.28422	4.45928e-05	-0.715183	0.0687615
Mycth_2060442	Lipocalin	5.01582	5.04725	5.75958	8.30305	8.09851	8.71218	7.83099	6.65044	6.28105	10.2561	10.9051	11.393	12.234	12.7188	10.9618	3.40926	3.62301	4.17597	1.02301	3.3996e-13	0.145411	0.312215	-0.870126	5.44753e-08
Mycth_2060489	Hypothetical protein	0	0	0	0	0	0	0	0	0	0	0	0	0	0	0	0	0	0	NA	NA	NA	NA	NA	NA
Mycth_2060529	Ribosomal protein S2	15.5103	10.9596	12.4946	11.0645	13.2128	11.3255	10.7208	10.5764	12.9848	24.2867	22.3033	23.5768	24.8797	29.8813	27.7272	10.5535	10.5404	13.3616	0.834458	3.35971e-10	0.838361	2.95402e-10	0.0234175	0.902226
Mycth_2060549	Hypothetical protein	0.269484	1.73249	0	0.94419	0.617743	1.38023	0	0	0.9763	0.269653	0.319328	0	0	0	0	0.273563	0.3025	0.979806	-1.72845	0.378048	-4.66357	0.0121175	0.605475	0.773119
Mycth_2060581	Hypothetical protein	0	0	0	0	0	0	0	0	0	0	0	0	0	0	0	0	0	0	NA	NA	NA	NA	NA	NA
Mycth_2060623	Zinc finger, CCHC-type	0	0	0	0	0	0	0	0	0	0	0	0	0	0	0	0	0	0	NA	NA	NA	NA	NA	NA
Mycth_2060641	Prolyl 4-hydroxylase, alpha subunit	41.0847	41.3157	35.1503	55.1767	58.2444	60.0202	52.4029	55.0685	54.896	43.6375	41.4579	31.5271	54.3361	56.469	57.8421	73.5339	72.116	71.2179	-0.0213536	0.854089	-0.412951	1.78608e-06	0.440248	4.12807e-07
Mycth_2060682	CoA-transferase family III	2.42615	3.14812	2.03649	2.07963	1.70927	2.67902	3.67106	4.3217	5.36245	2.76175	2.05726	2.82849	5.56468	4.41199	4.98549	6.66559	7.04584	5.47612	0.00323478	0.996281	0.842107	2.61903e-05	0.543214	0.00538582
Mycth_2060683	Hypothetical protein	0.70425	0.646796	1.23365	1.87999	1.61437	2.70524	1.15522	1.76579	1.82243	2.81877	3.21883	3.55132	3.98757	2.68453	2.3275	0.306391	0.564667	0.85352	1.85959	5.53043e-05	0.172897	0.704549	-1.47201	0.00992688
Mycth_2060709	Sodium/hydrogen exchanger	1.92958	3.11672	2.68932	3.96896	2.93782	2.72885	7.93664	8.30875	7.25145	3.4005	4.50472	4.74413	6.84888	8.26107	7.11697	6.60729	6.69195	7.64398	0.694884	0.000262971	0.831836	2.69303e-06	-0.143368	0.460808
Mycth_2060712	Hypothetical protein	0	0	0	0	0	0	0.350067	0	0	0	0	0	0.340818	1.75773	0.176326	0	0.188222	0	0	1	3.98911	0.420421	-0.78053	0.901691
Mycth_2060757	Glucose/ribitol dehydrogenase	41.0802	39.8075	41.9728	38.8233	35.9791	36.7842	59.7984	61.1412	64.2696	36.2489	39.1219	38.6245	68.1614	68.9911	65.6422	62.9271	63.0533	62.652	-0.122773	0.0372273	0.4893	1.02743e-19	0.0484245	0.440478
Mycth_2060854	Hypothetical protein	0	0	0	0	0	0	0	0	0	0	0	0	0	0	0	0	0	0	NA	NA	NA	NA	NA	NA
Mycth_2060890	Hypothetical protein	1.16085	1.29168	1.97934	2.65938	1.63757	2.68695	1.58462	1.46932	2.14324	1.51899	0.74069	0.788016	1.72426	2.34017	1.73717	4.84968	4.81136	4.54537	-0.543773	0.136022	-0.632367	0.0399792	1.46515	4.70287e-07
Mycth_2060907	RNA polymerase sigma factor 54, interaction	9.57854	7.95928	6.37967	11.9173	12.0092	11.9143	3.83623	3.94559	6.90492	5.35952	5.04969	6.67023	16.9261	20.8269	18.9527	6.82633	6.80233	6.96525	-0.495586	0.0119151	0.289467	0.114536	0.499234	0.0148653
Mycth_2060942	Fungal transcriptional regulatory protein, N-terminal	5.01159	3.65029	4.43497	4.89945	4.13058	4.61449	4.14399	3.39734	4.36057	6.67692	5.70501	6.59248	11.4168	11.6715	10.3032	5.31611	5.34116	5.59611	0.5196	0.000332364	0.919966	1.34836e-11	0.465806	0.00229798
Mycth_2060992	Alpha/beta hydrolase	0.766531	0.923994	0.271131	0.223808	0.494195	0.18403	1.95037	1.68171	1.34513	0.383506	0.283847	0.169111	1.36327	0.913104	1.10833	0.729503	0.806667	0.522563	-1.20597	0.0455046	1.51588	0.00647173	-1.24227	0.0100047
Mycth_2061162	Zinc finger, C2H2-like	21.8751	21.4362	19.5886	17.2206	15.948	17.7277	23.196	21.8699	21.0039	24.5211	18.7027	24.5986	24.1308	20.1208	20.1642	26.8444	25.5654	25.7566	0.0994038	0.457606	-0.0320829	0.819161	0.266661	0.0312501
Mycth_2061173	AAA+ ATPase, core	2.22694	2.37345	2.60331	3.08505	3.00047	3.1548	7.50556	7.5495	6.25476	3.08174	3.28452	2.91298	10.1242	10.8368	11.0487	6.87817	7.18022	6.84787	0.348599	0.00303268	1.42043	1.64172e-46	-0.00213936	0.989911
Mycth_2061176	Zinc finger, Tim10/DDP-type	215.006	217.839	189.366	504.388	518.71	496.323	265.5	256.871	264.457	210.39	203.337	157.216	253.833	258.057	269.065	268.35	256.955	269.208	-0.135412	0.110071	-1.33336	1.11946e-74	0.0362951	0.709216
Mycth_2061275	Tyrosine protein kinase, active site	1.90124	1.4642	1.34498	2.70618	2.51962	2.58657	5.14764	6.06123	4.46638	4.69663	2.3937	3.84494	5.4343	4.98253	5.62299	3.37754	3.60142	3.81636	1.21242	1.24177e-05	0.664074	0.00887804	-0.512815	0.0448951
Mycth_2061412	Hypothetical protein	0	0	0	0	0	0	0	0	0	0	0	0	0	0	0	0	0	0	NA	NA	NA	NA	NA	NA
Mycth_2061546	Homeodomain-like	23.5886	21.3836	25.7084	12.3127	10.3458	11.1063	21.2003	22.7815	21.2049	12.3486	8.77406	10.5378	17.0927	18.7496	18.6131	29.3863	29.1305	27.9474	-1.17012	2.08698e-27	0.31732	0.00507095	0.431224	3.90315e-05
Mycth_2061596	Hypothetical protein	23.1756	23.4464	20.0976	17.8347	17.791	16.7928	24.2297	24.122	24.1146	18.624	14.0079	16.9956	29.213	27.804	30.3406	26.0432	27.709	24.4734	-0.434608	4.43758e-06	0.36273	8.92148e-05	0.133371	0.186278
Mycth_2061639	Hypothetical protein	3.13976	2.27898	4.49005	6.15096	5.45604	6.3546	10.9954	13.3323	14.1269	22.1948	24.6033	21.0934	20.5863	23.1647	18.2124	15.3196	15.8031	19.64	2.74559	5.41595e-39	1.41748	2.21852e-13	0.417467	0.0263594
Mycth_2061764	Adenosine/AMP deaminase	22.8091	24.4396	23.1817	21.0995	21.3986	23.8503	40.8228	44.0818	45.1832	26.1455	23.9624	28.2584	54.9934	54.033	57.5376	44.2516	43.9472	50.9499	0.141883	0.1402	0.956471	8.61473e-30	0.11785	0.199934
Mycth_2061788	Hypothetical protein	0	0	0	0	0	0	0	0	0	0	0	0	0	0	0	0	0	0	NA	NA	NA	NA	NA	NA
Mycth_2061829	DNA-directed DNA polymerase, family B	1.97282	2.45164	1.76491	3.58673	4.2193	3.47661	5.78531	6.63735	5.83017	1.89266	2.98843	3.111	11.3476	10.5341	11.3673	5.00673	5.2167	5.10239	0.356977	0.0256668	1.18461	4.1141e-18	-0.228757	0.137563
Mycth_2061852	Hypothetical protein	3.68835	3.45106	3.74847	2.42683	4.01905	3.9245	5.09737	5.81253	5.9519	2.41713	1.8775	2.16991	2.79811	3.11886	3.05915	16.2688	17.2316	18.6045	-0.762339	1.41383e-05	-0.57919	0.000582026	1.64842	2.89706e-33
Mycth_2061855	Peptidase C1A, papain-like cysteine protease	1.52905	1.99452	1.44225	1.55285	1.93033	1.10661	0.346983	0.486177	0.441557	0.266089	0.446403	0.18252	0.765714	0.86584	0.885513	0.0449913	0.174126	0.0537143	-2.4891	4.27725e-12	-1.24497	3.72953e-05	-2.21054	9.27578e-05
Mycth_2061857	ATPase, P-type, K/Mg/Cd/Cu/Zn/Na/Ca/Na/H-transporter	2.84305	3.39279	4.41012	3.52498	3.42848	2.67419	5.83706	5.92704	5.01574	3.31673	2.47479	3.59889	6.73724	6.62571	6.23438	7.59139	8.54562	7.88744	-0.197045	0.265724	0.650204	3.06166e-05	0.54153	0.000472253
Mycth_2061987	Cytochrome P450, E-class, group I	0.107601	0.08647	0.380599	0.188501	0.184993	0.206665	0.758167	0.442629	0.755284	0.296089	0.255007	0.316517	0.765473	0.820329	0.93349	0.0819227	0.362353	0.293418	0.548783	0.408268	1.74731	0.00193465	-1.41208	0.0129643
Mycth_2062045	Regulator of chromosome condensation, RCC1	2.32907	2.01696	2.52789	1.41595	1.90155	1.30728	3.89663	3.56985	3.40983	4.94838	5.51972	5.33074	3.95579	4.40867	5.63646	2.78537	2.25628	2.70672	1.1812	4.58867e-10	1.21748	4.8964e-09	-0.464321	0.0255999
Mycth_2062055	Glycoside Hydrolase Family 16 protein	1.01306	0.898328	0.7908	2.4887	2.44237	2.19175	2.7349	3.0273	3.60689	1.99243	2.40087	1.47972	4.75725	4.32773	3.0857	2.5178	2.86255	2.92127	1.10775	6.79422e-05	0.399848	0.0875238	-0.158731	0.556957
Mycth_2062106	Hypothetical protein	0	0	0	0	0	0	0	0	0	0	0	0	0	0	0	0	0	0	NA	NA	NA	NA	NA	NA
Mycth_2062163	Hypothetical protein	8.03012	10.0135	10.9696	10.2677	10.632	9.57295	8.0933	7.7456	8.21346	6.71905	7.54669	7.0049	7.5277	8.77397	8.44423	6.67595	6.0611	5.87284	-0.46614	0.00701924	-0.673894	3.60769e-05	-0.345791	0.0674111
Mycth_2062179	Armadillo-type fold	3.43798	3.70053	2.44504	4.44509	4.46109	4.64278	6.53992	6.76949	5.31266	3.94166	5.37307	5.10491	7.1073	7.51534	7.32937	4.55532	4.46576	4.4704	0.581313	1.17748e-05	0.323776	0.0131107	-0.440503	0.000966264
Mycth_2062193	BRCT	13.3189	12.8172	12.4845	18.6597	19.2328	19.4473	20.9414	21.8699	21.0164	12.5653	10.024	10.1001	28.1269	28.0107	27.0798	19.1284	18.5563	18.2897	-0.250114	0.000635897	0.164796	0.0135808	-0.165956	0.0186716
Mycth_2062214	Hypothetical protein	3.73149	3.0783	1.9	7.86756	7.00199	7.44175	5.72211	5.83205	6.84906	4.72512	4.69559	3.80776	4.73192	5.06653	5.1393	4.49195	4.96709	4.24225	0.598597	0.00141445	-0.951142	6.63324e-09	-0.405465	0.0253497
Mycth_2062247	O-methyltransferase, family 3	3.9368	3.93702	3.09444	4.06139	3.60977	5.29287	4.7944	2.73506	4.27874	3.74231	3.34323	2.62489	5.26786	3.68914	4.7608	7.39335	6.33409	6.67972	-0.18079	0.541498	-0.288402	0.266569	0.806877	0.000991181
Mycth_2062265	Immunoglobulin E-set	162.014	173.081	239.099	189.538	170.013	185.265	319.725	304.388	293.166	147.875	133.568	138.696	210.488	208.71	210.205	191.302	190.739	185.897	-0.46807	8.89171e-06	-0.164117	0.132573	-0.669045	1.31738e-10
Mycth_2062291	Rhodanese-like	1.41922	1.62206	1.16017	2.1916	2.16888	2.54412	3.4897	4.15155	3.3992	2.30374	3.08317	2.43063	2.21158	2.20905	2.70293	1.76087	1.4692	1.43336	0.885328	5.29945e-07	-0.327013	0.0607239	-1.21356	9.35626e-13
Mycth_2062435	Hypothetical protein	1.72596	0.9958	0.626147	2.53261	2.78981	1.47332	1.24731	1.11657	1.68347	1.19564	0.681733	1.04144	1.88899	1.1387	2.2338	1.25791	1.54	1.44816	-0.197063	0.684941	-0.751983	0.0445212	0.0816798	0.874806
Mycth_2062582	Hypothetical protein	36.4642	37.5273	38.8494	36.16	33.6192	34.2616	81.6742	78.6007	72.8329	31.9498	29.1043	30.6781	55.7549	55.545	53.3696	54.3736	53.0469	55.0122	-0.311971	5.2484e-07	0.289805	1.37063e-06	-0.498023	2.37546e-18
Mycth_2062613	Zinc finger, C2H2-type	7.93499	8.86736	6.29069	12.5648	13.2795	10.2226	19.92	20.4526	23.9855	12.4214	13.4983	15.6373	15.0894	12.9896	15.4598	16.9503	15.4646	20.8267	0.839506	9.70863e-08	-0.104883	0.531766	-0.254433	0.111542
Mycth_2062645	Hypothetical protein	1.6169	2.02124	0.508371	1.25892	1.85323	2.07034	0.281304	0.886839	0.732225	0.539305	0.319328	0	0	0.770432	0	0	0	0.653204	-2.22501	0.0981397	-3.06677	0.0163016	-1.61378	0.333009
Mycth_2062716	Hypothetical protein	0	0	0	0	0	0	0	0	0	0	0	0	0	0	0	0	0	0	NA	NA	NA	NA	NA	NA
Mycth_2062719	Hypothetical protein	12.1865	16.1022	8.21903	20.1322	19.5403	19.5657	17.269	16.6929	18.0718	12.6364	11.5225	11.3672	14.5026	14.923	13.8774	19.6783	18.0741	19.3611	-0.040861	0.836063	-0.824439	2.60554e-08	0.15607	0.36161
Mycth_2062826	RNA recognition motif, RNP-1	117.535	121.83	100.168	201.987	199.417	207.954	147.362	149.339	157.293	78.1393	75.9765	66.9866	160.915	156.597	156.426	151.655	139.105	145.544	-0.628709	2.33642e-20	-0.735134	3.29721e-32	-0.034992	0.665911
Mycth_2062887	Ribosomal protein L30, core	1009.46	985.105	1661.16	1034.86	1125.64	1072.32	1210.47	1179.29	1184.4	990.231	1123.67	1124.89	1036.28	1041.95	1078.68	1255.49	1300.1	1254.3	-0.192729	0.328689	-0.407325	0.0242446	0.114616	0.594627
Mycth_2062976	Hypothetical protein	2.46945	2.35199	2.58807	6.08859	11.0071	5.97262	0.572837	1.20395	1.49108	0.274555	0.975402	0.322848	0.278851	0.26148	0.577066	0.278537	0	3.3254	-2.28081	0.0207946	-4.75868	8.72163e-07	0.0983813	0.934309
Mycth_2063030	Fungal transcriptional regulatory protein, N-terminal	8.36373	9.39456	11.2046	4.71884	5.07095	6.13065	20.3714	19.679	18.4255	12.5535	11.4907	12.4082	18.4781	17.9431	16.6554	18.4368	16.6452	15.3026	0.315871	0.00696358	1.36759	3.0727e-32	-0.190437	0.108581
Mycth_2063083	Hypothetical protein	8.99927	9.27173	8.5537	9.13583	10.7113	9.57295	7.37068	7.97341	8.46426	7.68881	7.38263	7.81943	9.1458	7.85039	8.51702	7.73005	5.75027	8.05418	-0.240785	0.177346	-0.580851	0.000319449	-0.124892	0.534939
Mycth_2063115	Hypothetical protein	0	0	0	0	0	0	0	0	0	0	0	0	0	0	0	0	0	0	NA	NA	NA	NA	NA	NA
Mycth_2063133	Laccase-like protein	2.78177	2.26031	3.67339	3.7903	3.9323	2.96823	0.895333	0.686585	0.58788	1.55413	1.37345	1.14559	1.38997	1.54639	0.99945	4.04756	3.85118	3.96137	-1.11493	1.0892e-06	-1.81291	2.10522e-16	2.48013	1.9745e-24
Mycth_2063165	Hypothetical protein	26.1736	33.8557	41.3687	25.0604	25.8101	19.3232	23.9988	27.9354	23.7058	7.55027	6.14707	8.46214	32.7105	34.1558	35.458	61.6373	64.7161	61.2991	-2.21001	2.4331e-34	0.167586	0.327398	1.33551	1.1443e-18
Mycth_2063204	Cytochrome P450	0.0814267	0.174495	0.102406	0.0633988	0.279984	0.0695078	0.50999	0.476383	0.31958	0	0.0321625	0.127745	0.496515	0.284524	0.371045	0.468404	0.365611	0.230266	-1.2232	0.229374	1.08395	0.130448	-0.257072	0.734407
Mycth_2063233	Hypothetical protein	0.305487	1.17837	0.69155	0.713558	0.420166	0.469389	0.191332	0.0670216	0	0.0611358	0	0.0718891	0	0.0582243	0.0642483	1.30247	1.50883	1.25881	-4.00638	0.00119565	-4.07991	0.0009007	4.05312	1.90158e-05
Mycth_2063277	F-actin capping protein, alpha subunit	353.69	333.339	307.779	397.408	409.935	400.491	312.435	316.188	322.722	244.908	257.639	241.622	429.487	413.492	424.181	326.08	335.286	319.867	-0.431073	1.22394e-20	-0.303852	2.08644e-11	0.0670341	0.201677
Mycth_2063325	Hypothetical protein	0	0	0	0.644813	0	0	0	0	0.166685	0	0	0	0	0	0	0	0	0	0	1	-3.02525	0.617292	-0.801483	0.914411
Mycth_2063330	Hypothetical protein	103.818	99.8864	116.702	104.749	116.171	109.361	131.275	124.686	130.09	102.384	118.455	108.681	121.933	114.949	121.215	203.935	216.135	219.736	0.0236593	0.814431	-0.256957	0.00163688	0.750435	1.38511e-22
Mycth_2063376	Hypothetical protein	0	0	0	0	0	0	0	0	0	0	0	0	0	0	0	0	0	0	NA	NA	NA	NA	NA	NA
Mycth_2063420	Mitochondrial carrier protein	33.505	37.7298	41.7891	33.7406	30.7852	35.8099	74.1404	67.2298	67.6305	34.6343	32.0461	33.0154	60.5968	59.9885	65.8553	57.2961	60.2484	61.9165	-0.195694	0.0372743	0.522259	1.47753e-09	-0.197927	0.0274298
Mycth_2063443	FAD dependent oxidoreductase	43.2708	38.4968	23.2951	44.6045	49.429	45.5209	32.1119	35.5281	36.5362	32.35	26.9267	26.4983	44.2703	43.5314	41.4433	45.8997	45.4122	43.5436	-0.300418	0.0380879	-0.483969	0.000385696	0.394953	0.00594823
Mycth_2063480	Glycoside Hydrolase Family 61M protein	39.8132	40.4654	34.6919	47.2063	48.4137	46.8029	1.97902	0.831876	1.16764	24.1305	18.4215	18.9166	64.1217	69.3053	73.1265	0.692844	0.681005	1.28671	-0.909973	1.03169e-15	0.163178	0.135379	-0.58406	0.135691
Mycth_2063555	Lipase, GDXG, active site	0.523769	0.315681	0.216141	0.286739	0.375202	0.482032	0.341714	0.359096	0.592981	0.196536	0.116371	0.269623	1.18103	0.701912	0.65405	1.37909	1.83731	1.11087	-0.862832	0.0725906	0.780603	0.0514737	1.75372	2.93829e-06
Mycth_2063591	Tyrosinase-like protein	5.769	6.9592	3.0631	7.00533	7.8383	7.92495	9.89051	9.89068	10.4847	3.1348	1.99196	3.10179	10.2116	9.79391	10.767	11.7902	12.0081	11.0664	-0.936641	1.10607e-05	0.0616432	0.773743	0.226327	0.276263
Mycth_2063631	Hypothetical protein	0.143725	0	0	151.238	203.608	175.013	0.450087	1.89192	1.69225	0.143815	0.340617	0.676443	0.584259	1.09573	0.906818	0.875403	0.161333	0.696751	2.84197	0.0477853	-8.04509	5.87776e-103	-1.18639	0.0484129
Mycth_2063736	Protein kinase, core	8.14483	7.85145	7.39983	4.80389	4.77692	5.02263	26.075	26.6244	22.4267	6.78707	7.29498	7.30778	22.2301	24.791	23.0019	19.3845	19.7837	22.5485	-0.143731	0.237818	1.89014	4.98666e-69	-0.260756	0.00675958
Mycth_2063758	ESCRT-II complex, vps25 subunit	10.1475	9.13042	9.87818	12.7628	10.5868	11.6605	15.9567	16.5543	11.1938	8.78695	9.32658	8.34255	18.7744	18.9066	22.2991	19.4796	18.2543	23.2563	-0.155753	0.406963	0.403832	0.0100445	0.507567	0.00112408
Mycth_2063854	Major facilitator superfamily	0.801296	0.429289	0.566857	0.779862	1.30109	0.641256	1.25467	0.988864	1.08862	0.434308	0.435191	0.314276	0.576827	0.477259	0.702182	1.15236	1.04938	1.69949	-0.617263	0.199426	-1.01877	0.0115427	0.243434	0.570944
Mycth_2063953	Hypothetical protein	0	0	0	0	0	0	0	0	0	0	0	0	0	0	0	0	0	0	NA	NA	NA	NA	NA	NA
Mycth_2063966	Hypothetical protein	9.32096	11.8896	8.79184	38.8784	42.7333	49.7288	32.201	35.7866	33.1655	8.43854	11.571	10.4451	26.8394	28.9743	31.972	38.9747	39.1115	34.1587	0.00531901	0.991089	-0.952448	1.69507e-09	0.175723	0.339007
Mycth_2064081	Hypothetical protein	11.1452	13.3513	14.1691	17.3015	18.8043	17.3731	13.2961	15.4153	13.9817	9.76687	11.5661	11.5662	13.5076	12.6002	13.2487	11.6653	10.4127	11.494	-0.252146	0.0916447	-0.816708	4.65986e-10	-0.322186	0.0297347
Mycth_2064169	Glycoside Hydrolase Family 43 protein	13.6587	11.3463	12.7145	13.4427	12.3423	11.5284	7.12891	7.716	6.20861	20.0146	18.9432	18.6896	40.9935	41.8035	39.4312	3.01198	2.26824	2.51096	0.597271	1.69268e-10	1.33802	2.67137e-50	-1.40007	1.64178e-27
Mycth_2064311	Integrase, catalytic core	0	0	0	0	0	0	0	0	0	0	0	0	0	0	0	0	0	0	NA	NA	NA	NA	NA	NA
Mycth_2064312	Hypothetical protein	1.46043	0.34774	0.76529	2.46369	1.4879	1.66221	0.846937	0.53401	1.17576	0.487114	0.192284	0.381863	1.48421	1.08247	2.04765	0.658906	1.4572	1.17998	-1.27897	0.177569	-0.661749	0.328379	0.357705	0.689656
Mycth_2064349	Ribosomal protein S7e	1539.96	1527.66	1631.51	963.493	997.111	964.738	838.463	776.106	834.9	871.242	837.404	968.867	950.356	953.261	995.333	969.487	983.267	1014.81	-0.824181	7.23003e-42	-0.386011	3.66243e-10	0.298979	2.5419e-06
Mycth_2064467	Hypothetical protein	6.76	6.05406	4.10582	8.87136	8.01237	7.88061	7.49284	9.69226	9.24268	5.75465	6.57566	5.90191	12.1142	12.0051	11.8679	9.51071	8.30011	10.062	0.0991401	0.529861	0.166312	0.231893	0.0994703	0.528381
Mycth_2064480	Hypothetical protein	1.98835	2.29438	2.64491	1.66722	0.818093	3.72102	6.65246	7.1027	4.24823	2.55077	1.93323	2.69949	7.20208	4.17838	5.36126	5.58957	6.98203	6.30254	0.0382858	0.93792	1.07373	0.00185189	0.0936552	0.82112
Mycth_2064545	Hypothetical protein	313.098	277.731	415.3	194.648	223.148	211.281	199.769	183.189	177.536	295.705	289.459	279.618	274.04	267.557	290.008	237.201	263.78	260.679	-0.236453	0.0484527	0.02935	0.82434	0.464771	8.25579e-05
Mycth_2064601	Hypothetical protein	18.8227	17.3459	14.0791	21.9189	25.2848	26.0687	29.1001	28.2928	30.8653	15.8144	13.0054	14.9801	25.487	25.5204	22.9095	24.3999	24.4552	23.8099	-0.205409	0.0978639	-0.358858	0.000880413	-0.25896	0.0214522
Mycth_2064609	Hypothetical protein	38.8739	44.0579	46.7573	48.5242	61.4146	54.056	67.3492	70.2511	76.9485	42.8645	40.9144	43.0991	62.415	63.8516	65.235	88.1844	95.4751	88.3231	-0.045782	0.680098	-0.1501	0.110881	0.363839	5.6036e-05
Mycth_2064613	Bacterial luciferase-like	1.36927	1.81053	1.51137	0.986721	0.734614	0.857979	0.942749	1.08658	0.870754	1.10776	1.24279	1.06265	1.27313	0.860663	1.2867	2.83915	2.64892	2.9659	-0.470876	0.0862251	0.0300156	0.929264	1.57147	3.1946e-10
Mycth_2064631	Major facilitator superfamily	2.17288	2.51957	2.04953	3.89346	4.77624	3.46826	3.91495	3.49371	3.36987	4.22934	4.86739	5.4986	6.80627	9.07701	8.01291	5.52954	5.31254	6.63769	1.10269	2.22127e-09	0.601591	0.000382791	0.719005	4.69599e-05
Mycth_2064750	Hypothetical protein	0	0	0	0	0	0	0	0	0	0	0	0	0	0	0	0	0	0	NA	NA	NA	NA	NA	NA
Mycth_2064786	Hypothetical protein	0	0	0	0	0	0	0	0	0	0	0	0	0	0	0	0	0	0	NA	NA	NA	NA	NA	NA
Mycth_2064798	Major facilitator superfamily MFS-1	0	0	0	0	0.0784436	0.0438167	0.0357212	0.0750763	0	0.0684832	0	0.0402644	0.243441	0.0652217	0.107955	0.0347382	0	0	2.53818	0.249993	1.38705	0.434833	-1.36744	0.570362
Mycth_2064803	Short-chain dehydrogenase/reductase SDR	0.21255	0.45549	0.250606	0.744713	0.791756	1.97314	0.610152	0.408029	0.433147	0.903906	1.00746	0.75028	0.37802	0.658303	0.558779	0.863073	0.357887	0.515203	1.53529	0.0120688	-1.49486	0.00527443	0.295847	0.67824
Mycth_2064824	Peptidase S33, prolyl aminopeptidase	0	0	0	0	0	0	0	0	0	0.0930218	0	0	0	0	0	0	0	0	2.41176	0.713089	0	1	0	1
Mycth_2064829	Hypothetical protein	1.86054	0.221505	0	5.55304	3.55414	1.85291	1.29477	0.680315	0.561707	0.206857	0.244964	0.243241	0.840373	0.591016	0.217388	0.209857	0.696164	0.751632	-1.59456	0.236326	-3.10268	0.000844375	-0.608598	0.625808
Mycth_2064854	SANT, DNA-binding	525.143	552.046	599.094	711.952	753.625	705.126	468.583	453.501	429.35	760.193	711.53	720.389	468.042	487.075	491.114	407.178	401.062	412.642	0.372693	3.03899e-10	-0.958993	3.51808e-61	-0.123684	0.0617085
Mycth_2064865	Hypothetical protein	0.521882	0.885383	0.656341	1.57456	1.29602	0.890982	0.771762	0.95414	0.827182	4.22119	2.21597	2.20039	0.353586	0.497339	0.503062	1.36861	1.26928	1.84478	2.06329	2.72325e-08	-1.8518	1.25269e-05	0.832417	0.0397342
Mycth_2064870	Dynactin p62	18.7571	15.9278	12.3633	23.0502	23.686	23.7923	36.0406	31.5661	36.3652	23.2413	22.2563	23.8429	39.6562	42.187	36.4915	34.9979	38.0516	36.4273	0.550476	1.91172e-07	0.374118	0.000259268	0.0956995	0.417084
Mycth_2064932	Mandelate racemase/muconate lactonizing enzyme	4.58297	4.66507	2.59369	6.27002	6.60356	6.66461	7.176	6.93055	8.68717	2.94805	3.02565	2.65771	10.7125	10.1699	10.5681	6.18099	5.84265	5.75273	-0.459611	0.0150226	0.313943	0.0487139	-0.33866	0.04758
Mycth_2064957	Glycosyltransferase Family 4 protein	0.500652	0.84298	0.910732	0.208826	1.55753	0.595264	1.82914	1.2553	1.74901	0.823015	0.974632	0.715314	1.30835	0.851978	1.09055	0.726045	1.84654	0.910151	0.13943	0.821447	0.0758933	0.894726	-0.455915	0.401741
Mycth_2064976	Carbohydrate/puine kinase, PfkB, conserved site	0.467153	0.565838	0.76632	0.806522	1.02431	0.988265	2.31101	1.78243	1.39809	0.630036	0.914577	0.597464	1.56877	2.03236	1.34558	0.804122	0.661184	0.640017	0.225294	0.537006	0.441388	0.133311	-1.35193	3.82902e-06
Mycth_2064998	Class II aldolase/adducin, N-terminal	0.0501365	0	0	0.0585544	0.0574645	0	0.314014	0.274989	0.181637	0	0	0.117984	0.203811	0.286672	0.105444	0	0	0	1.06993	0.639296	1.96021	0.235185	-4.61732	0.00831616
Mycth_2065104	Hypothetical protein	0.690789	0.313149	0.375908	1.70663	1.15718	1.32677	2.21874	2.33159	1.68446	1.56854	0.975975	1.18794	2.83515	3.62067	2.98947	1.53735	1.9982	1.86761	1.42681	8.91632e-06	0.801335	0.00163655	-0.18185	0.545127
Mycth_2065208	Hypothetical protein	0.801714	1.11168	0.756203	0.936322	0.594578	1.02654	3.15061	1.13811	2.05023	0.660649	0.670589	0.443915	1.34197	1.43814	1.38857	1.19684	1.21756	1.20026	-0.59133	0.226896	0.339502	0.445917	-0.792169	0.0517828
Mycth_2065222	Hypothetical protein	0.529512	0.567365	0.166484	2.06139	2.12417	1.13001	0.184246	0	0.319724	0.529844	0.418301	0.830719	0	0	0.278409	1.79176	1.08971	0.320872	0.49885	0.593181	-4.68433	1.01991e-05	2.64703	0.00488741
Mycth_2065241	Hypothetical protein	33.5215	31.0554	20.3724	23.0248	20.1428	22.2559	13.7867	13.4783	14.0753	21.5906	22.93	24.0029	17.4035	17.1149	18.1878	14.8415	14.5852	15.8511	-0.317618	0.0106784	-0.684146	1.21008e-08	0.153	0.280067
Mycth_2065250	RNA-directed DNA polymerase (reverse transcriptase)	0	0	0	0	0	0	0	0	0	0	0	0	0	0	0	0	0	0	NA	NA	NA	NA	NA	NA
Mycth_2065257	MFS general substrate transporter	0.342979	0	0.161755	0.400565	0	0.439163	1.07407	0.564352	0.465962	0	0	0	0.348564	1.14397	0.721333	0.870429	0.77	0.623513	-2.29144	0.223045	1.05589	0.412488	0.138527	0.921441
Mycth_2065342	Hypothetical protein	0	0	0	0	0	0	0	0	0	0	0	0	0	0	0	0	0	0	NA	NA	NA	NA	NA	NA
Mycth_2065457	Hypothetical protein	0.39368	1.12486	0.371332	0.459779	1.80489	1.17619	0	0.143951	0.118854	0.262618	0.777495	0.463216	1.06691	0.250111	0.137994	0.532854	0.147304	0.318082	-0.339614	0.771674	-1.62089	0.0876592	1.95727	0.218202
Mycth_2065465	Hypothetical protein	1.93611	1.70509	1.97631	3.59312	2.37109	3.36203	3.82059	3.49125	3.93952	2.25579	2.10566	2.18447	5.7951	6.31872	4.46238	4.52317	4.73367	5.17512	0.204943	0.36148	0.462289	0.00938155	0.377765	0.0408827
Mycth_2065658	Fungal transcriptional regulatory protein, N-terminal	3.0372	2.44074	3.40193	2.69731	2.82841	2.8762	5.97756	5.93457	5.18647	2.94413	2.4368	2.7547	5.81963	5.15559	6.18804	4.65689	6.60553	5.09965	-0.143224	0.514229	0.656842	0.000306094	-0.0405031	0.855995
Mycth_2065690	Serine/threonine protein kinase, active site	12.6365	13.0528	12.1764	16.9878	11.4096	14.8416	18.3627	17.7012	19.5142	9.91542	9.80299	10.1084	18.0161	18.1933	18.3549	13.4738	14.2867	12.946	-0.356883	0.00504744	-0.0351294	0.792709	-0.427874	0.000330223
Mycth_2065691	Carbohydrate-binding family 9/cellobiose dehydrogenase, cytochrome	8.44382	4.42747	2.03349	10.0714	12.5608	7.13117	4.87594	3.54736	7.64769	5.75259	5.74791	8.45553	9.67679	8.21794	9.63495	8.57166	6.45333	6.09657	0.416852	0.34799	-0.490936	0.211923	0.408235	0.369194
Mycth_2065718	Zinc finger, CCCH-type	21.0902	23.0835	25.1994	26.1882	18.6414	21.5081	28.695	28.429	26.9259	19.1025	17.7244	17.8507	29.7252	26.0695	27.8694	25.7942	24.991	24.6879	-0.357813	0.000562084	-0.0374834	0.741907	-0.131941	0.240987
Mycth_2065741	Hypothetical protein	19.3722	25.1149	23.0173	19.1249	18.6462	16.8564	35.5281	37.3353	43.6219	13.8154	17.1214	16.1195	32.1964	32.3326	33.4269	46.9365	42.8906	41.3788	-0.537599	0.000157336	0.467618	0.000523733	0.192924	0.149066
Mycth_2065743	Hypothetical protein	0	0	0	0.0932533	0.411829	0.102239	0.0833494	0	0.0361593	0.239691	0.141924	0.422777	0.527456	0.38046	0.419823	0.162112	0.179259	0	5.17431	0.000538139	0.738196	0.438481	1.5522	0.277164
Mycth_2065797	Peptidase A1; aspartic protease	0	0	0	0	0	0.0462277	0.22612	0.198018	0.163495	0	0	0.0424799	0.0733818	0.103216	0.15186	0	0.0810526	0	1.1041	0.653787	2.44767	0.18125	-2.84255	0.104876
Mycth_2065815	Hypothetical protein	0	0	0	0	0	0	0	0	0	0	0	0	0	0	0	0	0	0	NA	NA	NA	NA	NA	NA
Mycth_2065824	Class I peptide chain release factor	12.8468	14.0968	15.0374	24.7652	27.4088	27.4488	28.3555	24.1099	26.4252	14.7133	15.5898	16.9371	23.2805	31.4178	30.9248	26.004	28.4939	29.0759	0.153718	0.329021	-0.267174	0.0415289	0.103316	0.494542
Mycth_2065851	Glycoside Hydrolase Family 16 protein	0.39125	0.0598885	0.89624	0.587496	0.384374	0.572539	0.0583445	0	0.303738	0	0.066231	0	0	0	0	2.55326	0.690148	1.76123	-4.3682	0.00391072	-6.00691	4.20305e-05	3.74423	0.000157824
Mycth_2066181	Fungal transcriptional regulatory protein, N-terminal	7.89741	8.9856	8.96104	7.28282	7.3041	7.15859	10.1415	9.30645	9.20656	7.66763	7.25024	7.13025	9.45637	9.38889	9.27081	11.3904	10.0499	9.0264	-0.241981	0.0202661	-0.00240417	0.985638	0.114903	0.294464
Mycth_2066192	Hypothetical protein	0	0	0	0	0	0	0	0	0	0	0	0	0	0	0	0	0	0	NA	NA	NA	NA	NA	NA
Mycth_2066229	Hypothetical protein	0	0	0	0	0	0	0	0	0	0	0	0	0	0	0	0	0	0	NA	NA	NA	NA	NA	NA
Mycth_2066239	Redoxin	176.984	176.768	153.225	229.031	226.217	220.75	181.696	184.524	200.443	181.286	189.872	195.323	202.831	212.634	202.812	159.612	157.338	156.947	0.14885	0.0186754	-0.50153	1.00132e-17	-0.236166	0.000164806
Mycth_2066269	Hypothetical protein	0.754554	0.101062	0.35586	0.881244	1.51347	0.483079	1.18148	0.620787	1.79395	0.283135	0.558824	0.443915	1.43783	0.898837	0.694283	1.24471	2.64687	2.40052	0.0429386	0.97139	-0.311167	0.662326	0.807184	0.220572
Mycth_2066278	Hypothetical protein	0	0	0.431346	0	0	0	0	0	0	0.457592	0	0	0	0	0	0	0	0	0.025258	1	0	1	0	1
Mycth_2066299	Hypothetical protein	0	0	0	0	0	0	0	0	0	0	0	0	0	0	0	0	0	0	NA	NA	NA	NA	NA	NA
Mycth_2066367	Spindle associated	4.21823	4.09118	4.3332	5.56352	4.68195	4.98212	11.9571	13.3498	10.2978	5.38525	5.14208	4.89198	8.77093	8.21299	8.27244	10.2376	10.4089	9.6223	0.272554	0.011313	0.357248	0.000318015	-0.20845	0.0338058
Mycth_2066447	Hypothetical protein	16.463	15.5399	14.4501	14.0389	13.6278	13.1331	19.4015	18.0234	21.2715	15.4274	16.2954	14.5666	17.9925	18.0234	18.5486	20.7577	17.27	18.8439	-0.0178515	0.885658	0.0457103	0.670264	-0.0241054	0.842053
Mycth_2066457	acetylxylan esterase	474.914	465.59	488.534	809.961	830.302	768.326	1.15022	0.945961	0.867823	77.0847	71.4727	80.3839	19.3779	19.3122	19.547	1.1672	0.914222	0.812876	-2.65515	0	-5.74329	0	0.0105416	0.9819
Mycth_2066475	Epoxide hydrolase-like	2.35319	2.41178	3.90843	3.94319	3.57663	3.20961	2.83021	2.30077	2.64098	2.6106	2.30349	2.04653	3.43129	3.99754	2.36695	9.39946	10.6808	8.86586	-0.337376	0.233184	-0.501532	0.0449958	1.91751	8.24425e-17
Mycth_2066477	Hypothetical protein	0	0	0	0	0	0	0	0	0	0	0	0	0	0	0	0	0	0	NA	NA	NA	NA	NA	NA
Mycth_2066488	Peptidase, cysteine peptidase active site	1.02842	1.00399	1.15686	0.791829	0.916792	0.868129	0.691829	0.927577	0.641667	0.320153	0.297889	0.20616	0.789679	0.8639	0.977313	1.12905	1.23993	0.830931	-1.96163	4.40042e-18	-0.343905	0.0931806	0.533654	0.0095833
Mycth_2066622	Cytochrome b-245, heavy chain	51.4492	57.9514	81.6772	46.9594	43.0347	47.5469	141.966	148.932	128.467	82.51	85.0025	85.6514	126.66	129.433	126.357	152.54	150.488	149.23	0.388456	0.0010249	1.10316	2.26376e-22	0.131968	0.315694
Mycth_2066662	O-methyltransferase, family 2	2.81821	3.34438	2.85831	1.84035	2.39655	2.09528	10.8816	11.4019	10.1825	3.1232	2.69313	2.95944	5.60502	7.21958	6.53255	7.84435	8.70811	9.36521	-0.0474368	0.821006	1.23921	7.28627e-14	-0.303429	0.0306977
Mycth_2066697	Pyruvate kinase, barrel	146.149	140.668	131.539	113.453	109.571	110.109	128.291	129.152	130.868	128.483	129.6	132.569	135.399	133.664	134.635	107.939	106.661	104.942	-0.110867	0.0060637	-0.0956146	0.0174648	-0.258619	5.63408e-11
Mycth_2066841	Serine/threonine protein kinase, active site	7.26755	6.42541	6.59278	8.1631	9.24014	10.1701	17.66	16.9464	16.2939	4.21226	5.41177	3.41114	19.4535	18.6201	19.5861	15.7227	15.5581	14.728	-0.65548	4.52317e-06	0.693286	1.46383e-09	-0.121599	0.33584
Mycth_2066922	RNA-directed DNA polymerase (reverse transcriptase)	0	0	0	0	0	0	0	0	0	0	0	0	0	0	0	0	0	0	NA	NA	NA	NA	NA	NA
Mycth_2066939	Tyrosinase-like protein	0	0	0	0.0496475	0	0.0544315	0	0	0.038502	0	0.0503729	0	0	0.243066	0.134107	0	0.0954366	0	1.1041	0.731942	1.50532	0.556607	1.06201	0.747882
Mycth_2067021	GCN5-related N-acetyltransferase	18.6603	14.8951	16.7741	29.1066	29.8567	29.987	26.7998	23.6981	26.8827	11.0904	10.0913	9.06251	23.928	26.9726	33.1214	26.1259	24.0393	22.4637	-0.747407	8.64835e-08	-0.455744	0.000206806	-0.068665	0.657427
Mycth_2067028	Hypothetical protein	0	0	0	0	0	0	0	0	0	0	0	0	0	0	0	0	0	0	NA	NA	NA	NA	NA	NA
Mycth_2067066	Hypothetical protein	0	0	0	0	0	0	0	0	0	0	0	0	0	0	0	0	0	0	NA	NA	NA	NA	NA	NA
Mycth_2067101	HMG-I and HMG-Y, DNA-binding	0.0518	0	0.0162865	0.0604973	0	0.0663267	0.162217	0.113645	0.0938321	0.034555	0	0.0609495	0.0526435	0.0329094	0.145257	0.0876405	0.0581464	0	0.467956	0.77422	0.501787	0.696029	-1.28497	0.295911
Mycth_2067166	SKP1 component	1.16727	0.714692	0.550502	1.26588	0.286688	0.640547	0.609233	0.274381	0.226545	0	0.296393	0.0981029	0.0847337	0.238366	0.0876758	0.253915	0.655138	0.101048	-2.6931	0.0123095	-2.76697	0.006202	-0.0997006	0.936341
Mycth_2067168	Hypothetical protein	22.7751	21.0654	20.8945	17.544	19.9151	20.83	14.5246	12.6815	16.1134	23.8976	26.0033	26.2277	18.7841	21.1103	18.5627	16.3737	16.6292	15.6889	0.219254	0.0659347	-0.366137	0.00196698	0.186333	0.175357
Mycth_2067210	Cytochrome b5	34.1948	35.0971	31.1018	28.373	28.2448	27.9237	33.7825	31.5298	38.3579	40.0208	36.385	40.0807	35.8154	40.1515	38.9395	37.4134	39.9999	39.9625	0.203736	0.018488	0.0701064	0.447604	0.197819	0.0251744
Mycth_2067244	Fungal transcriptional regulatory protein, N-terminal	2.23712	2.51893	2.14589	4.62764	4.65015	5.29203	4.8684	3.97221	4.30995	3.16808	3.63938	3.12302	9.26759	8.52766	8.79192	7.08241	7.04415	7.92707	0.51223	0.00025872	0.496705	1.29815e-05	0.765946	3.74806e-11
Mycth_2067245	DNA/RNA helicase, C-terminal	0.221928	0.614298	0.366327	0.73437	0.86908	0.686731	0.926649	0.811486	1.05527	0.259078	0.350635	0.195845	1.80433	1.99154	1.49747	1.61456	1.61926	2.06208	-0.58215	0.148654	0.834238	0.0025914	0.937316	0.00059727
Mycth_2067358	chitinase	0.648304	0.540283	0.169862	1.0516	0.908186	0.87623	0.902321	0.869201	0.946009	0.324355	0.554823	0.635678	2.04979	1.68183	2.46183	1.16999	0.929881	1.44048	0.146315	0.788317	0.750579	0.0367123	0.398825	0.339371
Mycth_2067387	Hypothetical protein	0	0	0	0	0	0	0	0	0	0	0	0	0	0	0	0	0	0	NA	NA	NA	NA	NA	NA
Mycth_2067418	Inositol monophosphatase	1.80192	1.93073	1.40219	2.68319	3.25283	4.38377	4.18513	4.54626	4.69207	1.8932	2.02845	1.96118	6.50097	6.56822	6.15824	3.79559	5.10728	5.24123	0.187346	0.519042	0.531581	0.0102478	0.0913679	0.719412
Mycth_2067426	Hypothetical protein	0.149417	0.128078	0.0563739	0.191954	0.342511	0.248714	0.249553	0.442541	0.338322	0.179412	0.106232	0.0703232	0.227774	0.341736	0.439942	0.894905	0.805069	0.742454	0.118731	0.86616	-0.0118894	0.982761	1.27355	0.00124302
Mycth_2067458	Beta-Ig-H3/fasciclin	0.0826909	0.265807	0.350985	0.144862	0.379108	0.10588	0.517908	0.181417	0.26213	0.206857	0.244964	0.0972965	0.756336	1.33964	0.565209	0.125914	0.046411	0.250544	-0.368809	0.702522	1.69242	0.0225825	-1.18339	0.196588
Mycth_2067470	Mitochondrial substrate carrier	5.7977	6.25784	5.42837	7.02008	7.76891	6.98691	5.69601	5.84545	6.29355	3.49787	2.3237	3.86231	17.763	19.6221	16.6762	14.757	16.7486	16.7397	-0.85841	2.47718e-07	0.938612	1.20951e-12	1.45423	2.72118e-27
Mycth_2067496	NUDIX	16.9721	14.4292	13.1053	12.6819	12.1519	9.63422	16.8687	18.055	17.6177	13.3039	11.2968	12.3743	31.0212	28.3146	28.7266	11.9345	12.2371	15.0255	-0.277327	0.0322889	0.977031	1.294e-16	-0.403388	0.0013998
Mycth_2067533	Phosphoglycerate mutase	0.767343	0.548132	0.542837	0.44809	1.17267	0.982534	1.93575	1.05218	1.4479	0.95978	1.21236	0.30096	1.10477	0.853134	1.00864	0.454394	0.287119	0.852486	0.399781	0.531049	-0.186419	0.755884	-1.47271	0.0106346
Mycth_2067613	Glycine hydroxymethyltransferase	593.364	628.483	623.691	122.17	114.488	129.261	278.923	268.228	234.935	794.264	769.016	801.584	187.693	192.556	191.943	224.401	218.817	226.482	0.344923	3.83175e-09	0.272923	7.11735e-06	-0.200771	0.0012885
Mycth_2067632	Hypothetical protein	7.28012	4.63158	5.07861	11.3366	15.2108	10.7783	5.46211	5.65675	4.3958	4.55293	3.32486	3.56917	9.40246	10.6234	9.64919	4.92689	2.9794	5.51449	-0.578095	0.0278578	-0.705971	0.00126368	-0.183071	0.538847
Mycth_2067689	Pyruvate kinase, barrel	110.849	115.051	244.34	51.3531	40.1933	44.207	291.488	292.738	228.426	162.304	188.473	178.588	254.326	267.97	260.988	257.346	250.322	240.003	0.149063	0.64431	2.15654	9.68198e-16	-0.097186	0.781562
Mycth_2067725	Tetrapyrrole biosynthesis, uroporphyrinogen III synthase	59.1797	58.8297	59.1724	68.334	72.9654	69.5107	60.2164	62.7143	65.6354	63.1337	63.7174	62.7845	83.4364	85.8957	80.6465	57.9843	59.8971	56.9915	0.084123	0.199102	-0.127021	0.0331276	-0.0872196	0.196963
Mycth_2067839	Hypothetical protein	0.276393	0.296152	0.312844	0.51648	1.90075	0.495466	0.403924	0.667024	0.250333	0.608447	0.458523	0.390255	0.842682	0.57947	1.10446	1.0662	0.930769	1.07192	0.711067	0.337209	-0.596915	0.312009	1.2601	0.0474606
Mycth_2067869	Peptidase C54	14.6948	13.7993	15.2934	25.9938	26.1912	24.3125	32.6436	33.1086	33.7368	19.1648	18.5476	17.1349	36.9493	39.6826	36.8779	36.9748	35.1032	37.2198	0.31011	0.000139753	0.196001	0.0064786	0.157713	0.0329077
Mycth_2067902	Hypothetical protein	0.569475	0.457639	0.805721	2.07841	2.44766	3.28129	2.37782	2.10833	2.25654	0.854748	2.02442	0.586303	1.59156	2.78131	1.72167	0.650358	0.958868	0.77645	0.879384	0.0978783	-0.721505	0.0802332	-1.48204	0.00176347
Mycth_2067913	Hypothetical protein	0.491338	0.601671	0.662065	1.14767	0.884953	2.06713	1.39213	1.15495	1.58933	0.913056	0.499043	0.247767	2.42536	2.47494	2.21432	1.49633	1.41823	1.19096	-0.0660487	0.929146	0.436798	0.318284	0.00916799	0.990625
Mycth_2067982	Chloroperoxidase	2.41918	3.02414	2.44484	8.87971	7.65813	8.99782	22.1264	23.3782	21.5979	18.9621	22.1823	21.9586	4.74153	6.47712	6.48098	3.62524	2.45695	3.28098	2.99049	3.74559e-66	-0.898798	2.59951e-08	-2.81354	2.70557e-61
Mycth_2068129	Hypothetical protein	0.153543	0.235028	0.310343	0.281793	0.150844	0.393204	0.297659	0.120308	0.198666	0	0.129959	0.0774271	0.312086	0.250838	0.161461	0.400802	0.492442	0.265839	-1.83227	0.0178434	-0.548278	0.385972	0.932371	0.144008
Mycth_2068188	Ribosomal protein S2	1.4716	1.39129	2.61282	2.25787	2.21584	2.51238	3.76506	2.24734	3.03157	2.25209	1.94894	1.93523	3.81221	4.26217	3.70183	4.89171	4.92329	6.29474	0.140573	0.629838	0.38295	0.113397	0.850647	0.000189471
Mycth_2068307	Hypothetical protein	93.323	95.0594	97.1452	38.378	37.102	38.0608	0.40917	0.429982	0.562112	20.2648	23.5335	19.6399	6.57292	5.72766	5.87371	0.762662	0.916667	0.197941	-2.18547	1.17078e-176	-3.01666	8.51067e-222	0.461526	0.193487
Mycth_2068390	Hypothetical protein	0	0	0	1.03676	1.69577	0.378886	0	0	0	0.592178	0	0	0	0.563976	0	0.600767	0.332157	0	1.89541	0.490694	-2.81082	0.207398	2.54673	0.338465
Mycth_2068429	Hypothetical protein	0	0	0	0.288932	1.41777	0	0	0	0	0	0	0	0	0	0	0	0	0	0	1	-4.01894	0.448562	0	1
Mycth_2068493	7,8-Dihydro-6-hydroxymethylpterin-pyrophosphokinase, HPPK	31.6507	30.4985	17.6825	18.0993	17.6549	16.6827	21.0693	22.3466	24.931	22.4789	21.6218	22.9035	26.5457	32.5145	28.2559	29.307	27.9528	28.0215	-0.25915	0.0877916	0.362941	0.0128791	0.341312	0.0243497
Mycth_2068637	Hypothetical protein	7.89167	9.9393	10.6432	9.05498	10.632	9.2184	8.45461	8.88466	7.14759	6.51124	5.98814	7.0049	6.40206	8.64203	7.49789	7.09759	7.77064	5.45335	-0.560739	0.00376096	-0.731103	7.57557e-05	-0.238131	0.269893
Mycth_2068645	Hypothetical protein	0	0	0	0	0	0	0	0	0	0	0	0	0	0	0	0	0	0	NA	NA	NA	NA	NA	NA
Mycth_2068755	Carbohydrate Esterase Family 4 protein	1.87881	1.36373	1.90554	2.87849	2.45443	2.50917	1.68707	2.17179	1.93953	2.40558	1.79542	1.83033	3.1618	3.36914	3.27159	2.99418	3.24286	2.44842	0.214429	0.310818	-0.0508525	0.801049	0.609608	0.00118063
Mycth_2068800	DNA-binding HORMA	10.8817	9.40445	10.1795	9.25698	9.03335	8.7155	10.6111	11.7894	11.5997	10.4852	9.17997	9.06272	18.659	16.8992	16.9053	12.092	11.9133	13.0253	-0.0967759	0.474355	0.584117	2.60994e-07	0.143958	0.263137
Mycth_2068812	Protein of unknown function DUF1077	67.4178	62.3068	75.0401	128.259	143.733	128.016	87.3266	87.1801	95.1575	82.1502	79.4016	81.4488	118.86	121.538	124.626	110.984	115.082	116.398	0.2309	0.00580787	-0.505757	1.87972e-11	0.365694	4.11434e-06
Mycth_2068912	Hypothetical protein	0.0895613	0	0	0	0.307955	0	0.0467449	0	0	0	0.15919	0.0526903	0	0.0426748	0	0	0	0.108544	1.22032	0.671761	-3.06223	0.23903	1.13726	0.730015
Mycth_2068961	Hypothetical protein	0.486809	0.247078	0.217504	0.448851	0.264298	0.492101	0.534908	0.53401	0.556939	0.179463	0.273245	0.180882	0.338503	0.830165	0.431085	0.520189	0.345127	0.372626	-0.605951	0.315259	0.0504146	0.928791	-0.364426	0.513675
Mycth_2068997	Hypothetical protein	14.3296	12.0162	13.3203	16.493	20.3912	16.3095	15.8976	12.4537	15.0476	9.6976	8.61307	11.159	14.7036	13.9196	13.5399	11.5951	12.1222	11.7457	-0.443669	0.00442109	-0.710388	4.51398e-07	-0.271845	0.0907962
Mycth_2069012	Integrase, catalytic core	0	0	0	0	0	0	0	0	0	0	0	0	0	0	0	0	0	0	NA	NA	NA	NA	NA	NA
Mycth_2069029	Hypothetical protein	9.82997	9.9393	8.88018	9.45922	10.394	8.95248	7.1539	7.89748	9.09124	6.1649	7.38263	6.43474	7.73875	8.57606	6.98833	6.8165	7.3044	7.21521	-0.535058	0.00170706	-0.678366	3.03258e-05	-0.16193	0.408746
Mycth_2069031	Hypothetical protein	0.0739759	0	0.348882	0.604775	0.339153	0.189443	0.154441	0.486892	0.134002	0	0.175317	0	0.225541	0.211491	0.466745	0.225288	0.0830392	0.268966	-1.40217	0.40195	-0.711709	0.53088	-0.382068	0.792603
Mycth_2069072	Hypothetical protein	8.37624	7.78825	11.492	12.0464	11.3461	9.9275	7.22616	6.98623	8.33886	6.85759	7.79278	6.67909	9.28651	9.3677	8.66261	7.5895	6.83816	6.12454	-0.397399	0.0376853	-0.660671	0.000154407	-0.111291	0.627055
Mycth_2069148	Hypothetical protein	0	0	0	0	0	0	0	0	0	0	0	0	0	0	0	0	0	0	NA	NA	NA	NA	NA	NA
Mycth_2069159	Amino acid permease-associated region	0.0243798	0	0.0459916	0.0284731	0	0.0312168	0	0	0.154568	0	0	0.0573719	0.272544	0.185866	0.0769111	0.0247489	0.0273667	0.0886416	-0.385575	0.867065	2.81651	0.0915871	-0.189925	0.924114
Mycth_2069178	Zinc finger, RING-type	7.21747	5.15562	5.36369	13.7934	13.0353	9.24152	13.47	13.1955	17.2338	13.3498	11.9216	13.8965	10.8914	5.21065	7.81967	11.3231	13.2574	16.1692	1.12958	0.000167167	-0.975355	0.000724737	-0.0956295	0.780834
Mycth_2069203	Hypothetical protein	80.6534	77.9748	56.5158	78.7897	73.4794	79.0819	37.3989	42.3668	42.3208	90.8829	83.8485	86.4813	58.8479	58.0582	56.3067	34.8378	36.3896	34.615	0.271136	0.00484256	-0.789784	1.45851e-17	-0.183706	0.0928547
Mycth_2069205	Lipase, active site	10.0697	10.282	10.0471	15.4277	13.0773	15.0599	25.6569	26.3384	23.8673	9.9948	11.2908	10.6221	16.8636	16.4838	17.0506	24.6899	23.2754	22.7842	0.0551161	0.530316	-0.161591	0.0279596	-0.0764285	0.327774
Mycth_2069219	RNA-directed DNA polymerase (reverse transcriptase)	0	0	0	0	0	0	0	0	0	0	0	0	0	0	0	0	0	0	NA	NA	NA	NA	NA	NA
Mycth_2069347	Glycosyltransferase Family 59 protein	10.7715	11.3072	10.7274	8.97208	7.70836	7.56124	10.502	8.87696	8.815	6.31925	4.69736	4.59999	8.80755	8.38915	8.04966	8.46461	9.05308	9.01232	-1.07684	4.22897e-19	-0.314857	0.00943438	-0.0656019	0.650151
Mycth_2069363	Hypothetical protein	0	0	0	0	0	0	0	0	0	0	0	0	0	0	0	0	0	0	NA	NA	NA	NA	NA	NA
Mycth_2069453	RNA-directed DNA polymerase (reverse transcriptase)	0	0	0	0	0	0	0	0	0	0	0	0	0	0	0	0	0	0	NA	NA	NA	NA	NA	NA
Mycth_2069574	PHP, C-terminal	32.3447	34.254	27.3159	36.4577	34.6475	33.5296	33.2237	36.4092	37.5556	27.2374	25.6815	27.437	51.4094	47.8484	43.2081	32.9776	32.2968	27.4631	-0.234479	0.0202142	0.0722563	0.478158	-0.185094	0.0733277
Mycth_2069662	Protein of unknown function DUF1962	3.01822	3.74461	4.1954	4.63813	8.19323	4.67824	3.81389	8.88706	6.33054	4.29173	5.64707	3.1775	5.32752	4.99564	3.84205	6.28908	8.73747	8.85607	0.240403	0.585599	-0.683222	0.0653003	0.350254	0.372807
Mycth_2069697	Protein of unknown function UPF0057	0.529512	0.283682	0.249726	2.78288	3.03453	3.39003	0.829107	1.74256	3.3571	1.05969	0.941178	0.623039	2.69067	1.26153	1.39205	0.537528	0.891579	0.320872	1.30014	0.26503	-1.15876	0.111152	-1.74978	0.0676825
Mycth_2069736	Alcohol dehydrogenase GroES-like	0	0	0	0.15064	0	0	0.134641	0	0.116822	0	0	0	0	0.122918	0.135635	0.261873	0	0	0	1	0.269222	0.945474	0.0970882	0.98608
Mycth_2069804	Hypothetical protein	0	0	0	0	0	0	0	0	0	0	0	0	0	0	0	0	0	0	NA	NA	NA	NA	NA	NA
Mycth_2069815	Ethyl tert-butyl ether degradation EthD	814.918	758.558	686.81	158.754	156.307	165.384	414.212	412.276	424.116	521.857	536.734	576.959	27.7416	23.7927	32.0887	472.879	488.271	472.439	-0.477738	3.90061e-13	-2.89886	3.5449e-254	0.219324	0.00180673
Mycth_2069839	Metal-dependent phosphohydrolase, HD region	17.567	14.7171	11.1206	43.0983	46.3501	40.5334	25.5987	28.3881	27.9771	80.5166	82.3567	85.5231	42.4758	37.8073	41.0371	35.3666	38.7105	35.2934	2.50861	1.08715e-126	-0.473968	2.77024e-06	0.438442	4.64844e-05
Mycth_2069908	Hypothetical protein	1.88639	0.898328	1.5816	3.91664	2.40234	2.14702	2.7349	1.83937	3.70181	1.25838	0.496733	1.10979	3.30167	3.39561	2.64489	3.29796	2.47042	2.1592	-0.614887	0.26092	-0.232025	0.601383	-0.0445069	0.936251
Mycth_2069956	Alpha/beta hydrolase fold-3	6.45514	4.53318	4.23741	7.5899	9.89818	10.1642	5.64559	7.27242	7.82169	4.58253	4.96158	5.08065	6.6489	5.0709	5.36622	5.22459	5.82618	5.76179	-0.071523	0.763837	-1.06775	3.48852e-09	-0.283957	0.174173
Mycth_2070001	D-alanine--D-alanine ligase/VANA/B/C, conserved site	0.99229	0.354409	0.116995	4.44244	2.51159	4.97638	21.8816	22.3597	23.5917	5.0473	4.8013	4.47564	6.63895	7.80141	6.30425	3.27377	3.52723	3.20696	3.29006	2.2251e-26	0.433753	0.0397273	-2.73847	1.34017e-44
Mycth_2070048	Hypothetical protein	0	0	0	0	0	0	0	0	0	0	0	0	0	0	0	0	0.477183	0	0	1	0	1	2.02603	0.77378
Mycth_2070109	Hypothetical protein	3.77277	1.94638	1.7134	5.87496	3.84374	4.29404	6.12618	5.82467	7.72001	1.67784	2.81482	6.41211	7.6684	6.39173	5.87753	6.09945	4.235	5.58852	0.533345	0.254681	0.136105	0.755583	-0.284604	0.530251
Mycth_2070186	Hypothetical protein	0	0	0	0	0	0	0	0	0	0	0	0	0	0	0	0	0	0	NA	NA	NA	NA	NA	NA
Mycth_2070221	Lipocalin	0.311898	0.154244	0.633646	0.308225	0.219991	0.0921614	0.300535	0.236866	0.260761	0.120036	0.0284299	0.197609	0.195063	0.11432	0.151377	0.755018	0.457838	0.581549	-1.6977	0.0137292	-0.818364	0.24358	1.19377	0.0504223
Mycth_2070352	Hypothetical protein	0.865094	1.37324	0.664877	5.23882	4.81079	6.15388	2.37466	1.72221	1.94431	3.68697	3.53092	2.86519	7.78237	6.13728	6.80595	2.30932	1.94217	1.70859	1.80131	3.59158e-14	-0.015932	0.942372	0.00874403	0.980511
Mycth_2070469	Hypothetical protein	9.55307	9.79095	10.6432	9.45922	11.7428	10.1048	9.10496	8.3531	10.2198	6.92685	6.97249	6.43474	7.94981	8.77397	6.91553	8.08142	6.68275	6.62792	-0.575528	0.000854814	-0.77716	2.18051e-06	-0.348917	0.0568505
Mycth_2070514	Hypothetical protein	0.112201	0.300556	0	0.45864	1.54321	0.574667	0.40993	0.246161	0.152434	0.336815	0.465341	0.0660097	1.31133	0.427699	0.766919	0.3417	0.62974	0.339957	1.10977	0.279368	-0.425447	0.582123	0.73136	0.437853
Mycth_2070572	Fungal specific transcription factor	0.483467	0.407023	0.944617	1.12928	1.10826	1.90137	2.27103	1.55315	2.15814	1.52042	1.02302	0.731394	2.70237	2.53402	1.88834	2.17348	1.66686	1.33929	0.812082	0.0441274	0.419244	0.235864	-0.182749	0.653944
Mycth_2070581	High mobility group box, HMG1/HMG2	0.363933	0.259966	0.366158	0.906746	0.778635	0.65239	1.19034	1.33073	1.82389	0.242774	0.517496	0.428214	1.18355	0.786121	1.09708	0.812774	0.817042	0.970354	0.223146	0.646315	0.0121079	0.976277	-0.727519	0.0284907
Mycth_2070655	HRDC-like	7.59072	7.84288	10.0578	10.976	11.6003	14.8106	20.8468	23.1959	22.7531	8.59013	12.3142	11.1643	28.2858	28.5044	27.1774	17.5212	21.7075	18.7278	0.305403	0.106232	0.798882	3.30463e-07	-0.183507	0.290246
Mycth_2070700	Cytochrome P450	2.16093	2.01175	2.00485	3.14434	3.41064	3.12981	3.513	3.53625	2.5668	1.02797	0.881526	0.416822	5.25628	5.50274	4.731	1.65422	2.8631	2.44721	-1.40743	9.84919e-07	0.304567	0.178227	-0.444403	0.0753481
Mycth_2070790	Fungal transcriptional regulatory protein, N-terminal	0.415644	0.274066	0.301576	0.298727	0.146583	0.286573	1.76888	1.68349	1.27415	0.639854	0.568296	0.601919	2.11206	2.1633	2.42074	1.65529	1.79449	1.70497	0.855072	0.0428711	2.83	4.09142e-12	0.153192	0.650642
Mycth_2070850	Hypothetical protein	4.1459	3.90921	4.37982	13.1702	12.5449	8.4937	14.7144	10.9149	11.265	2.15722	3.14415	2.73179	25.2804	19.2806	17.7876	17.5081	11.7277	18.6917	-0.65804	0.081451	0.488051	0.057469	0.400227	0.148399
Mycth_2070868	Hypothetical protein	12.5372	13.4335	9.49873	11.6934	13.8042	13.1175	20.2972	19.7697	19.7663	11.1512	10.5919	10.9613	20.0853	19.5808	20.1723	18.7959	19.253	18.3952	-0.124227	0.276554	0.258629	0.00957103	-0.0613958	0.593776
Mycth_2070870	Hypothetical protein	0.288699	0.478067	0.27231	0.704995	0.63171	0.806533	1.20545	1.4683	1.16477	0.420189	0.528696	0.432335	1.28029	1.10049	0.965959	0.479569	0.913287	0.922438	0.40585	0.372947	0.274519	0.447167	-0.715846	0.0387906
Mycth_2070906	ThiJ/PfpI	2.66313	3.2102	5.75656	5.05419	3.11597	4.47559	1.73747	0.973784	1.65827	11.7695	11.3737	11.4243	1.80433	1.53331	1.75029	2.75977	3.17625	2.48794	1.54701	7.05088e-10	-1.68528	5.21232e-09	0.960572	0.00277239
Mycth_2070971	Protein of unknown function DUF814	25.6466	26.7731	23.4129	54.5119	49.0549	61.8764	85.0491	84.3095	85.2209	35.2346	34.6899	29.9825	81.7963	86.4455	84.3762	80.6997	84.5149	85.352	0.387939	5.162e-05	0.240837	0.0031239	-0.0012583	0.99403
Mycth_2070984	Hypothetical protein	113.393	127.731	116.841	126.067	125.702	135.464	176.346	171.579	159.557	74.3492	78.9805	83.1108	154.167	155.599	161.283	186.813	188.928	188.803	-0.611079	6.26226e-23	-0.0896291	0.161578	0.176774	0.0048758
Mycth_2071028	Hypothetical protein	4.06453	4.18261	3.49217	5.21696	1.93724	4.12228	8.61166	8.96141	9.80466	3.54359	3.71953	4.35629	9.07939	7.40162	10.241	5.6376	6.36944	7.36466	-0.0261899	0.935913	0.87583	0.00010412	-0.479823	0.0389978
Mycth_2071057	Cellulose-binding, family II, bacterial type	0.820743	0.879416	0.461994	0.664798	0.424834	0.576305	3.02624	3.29634	3.34511	0.940472	0.658824	0.856679	2.11217	2.87628	2.32472	2.45919	2.31811	2.27819	0.188157	0.469903	1.76598	7.06713e-16	-0.431309	0.0244598
Mycth_2071098	Hypothetical protein	6.79236	7.51269	5.68343	11.9632	11.4266	12.0288	6.54708	7.36082	8.0372	5.31671	4.12171	4.86615	8.43385	8.03897	7.63225	8.758	10.453	9.92491	-0.487198	0.000267105	-0.927258	1.32646e-15	0.426965	0.000638581
Mycth_2071169	Histone H4	3261.95	3299.88	3044.48	4616.77	4914.71	4575.85	4165.07	4106.72	4210.25	1990.02	1660.75	1723.92	3336.83	3339.89	3444.15	3594.17	3721.15	3674.46	-0.850461	1.47627e-58	-0.852195	6.03822e-60	-0.161269	0.00428868
Mycth_2071198	Hypothetical protein	2.75119	1.64734	1.41199	2.45709	2.45772	2.02039	5.4481	5.7696	6.15619	7.73245	6.42423	7.18834	7.89455	8.63655	7.40285	6.77675	5.35903	5.78602	1.86824	2.30649e-21	1.41132	3.75258e-13	0.068555	0.761113
Mycth_2071219	Hypothetical protein	0.41459	0.888456	1.09495	0.77472	0.570225	1.16788	2.16388	1.63724	2.1028	0.66376	0.982548	1.46346	2.1067	1.81743	1.74388	3.53528	4.28154	2.51232	0.34112	0.550851	0.814433	0.0947828	0.828515	0.0472773
Mycth_2071270	Hypothetical protein	2.52269	2.99264	2.59194	1.21007	2.32345	2.07652	7.94705	8.79603	5.83449	2.8398	3.89676	2.54423	8.01176	8.24247	7.67412	6.58512	7.02884	8.40781	0.180027	0.498093	1.72099	6.48611e-14	-0.0109051	0.970535
Mycth_2071285	hypothetical protein	2703.69	6269.1	2208.58	8499.83	7659.76	9094.44	968.12	997.906	884.597	4471.09	10829.2	8168.98	1021.92	921.671	920.978	1055.71	907.033	901.009	1.06982	0.00418603	-3.51245	3.25489e-23	0.0295219	0.954625
Mycth_2071301	Xylose isomerase-like, TIM barrel	33.3492	32.2785	32.6617	24.1312	24.2943	24.5998	37.7794	35.1596	36.9439	25.5621	26.7218	26.5788	46.1074	47.8531	46.1635	35.6746	35.0579	35.9782	-0.332161	9.36761e-10	0.567834	6.91432e-27	-0.0204784	0.763003
Mycth_2071385	Hypothetical protein	8.74358	10.1794	10.4676	26.4128	24.2348	26.5896	21.8524	22.595	23.7195	24.775	24.059	24.4339	34.5612	38.337	39.5186	25.3903	25.3864	25.8807	1.30359	2.48682e-44	0.169688	0.0455954	0.190276	0.0384373
Mycth_2071402	Hypothetical protein	9.41462	10.9777	11.2308	9.29753	8.96578	10.1048	9.46627	8.04935	10.5333	6.71905	8.28495	6.67909	7.5277	8.0483	8.44423	6.46513	7.07128	7.4669	-0.562247	0.000894899	-0.611353	0.000233235	-0.403812	0.0248131
Mycth_2071423	Tetratricopeptide region	65.6957	63.619	63.5225	46.1005	40.0474	46.8292	87.4665	92.2203	86.3189	54.6157	51.0337	53.3107	79.4725	80.9264	80.7345	62.953	60.4109	60.3203	-0.291506	5.82359e-08	0.48711	3.27461e-20	-0.510911	1.14508e-22
Mycth_2071504	hypothetical protein	2940.9	8479.01	2643.11	3873.85	3634.94	4178.04	350.883	403.427	417.723	6786.97	13380.4	9621.65	229.842	286.052	247.822	760.312	617.498	562.722	1.08257	0.00850397	-4.30794	1.07386e-28	0.750229	0.0846817
Mycth_2071510	Hypothetical protein	44.066	37.3704	45.3603	46.7647	47.893	45.1733	99.2091	100.43	108.799	32.8856	28.2939	28.3317	113.22	118.055	123.216	94.4365	91.476	95.1878	-0.516401	7.46632e-09	0.968521	4.26066e-34	-0.112241	0.199363
Mycth_2071514	hypothetical protein	3052.23	8459.34	2588.8	4913.27	4437.43	4877.17	410.912	476.51	427.184	6864.59	14535.6	10708.1	279.602	287.849	257.571	830.202	650.496	626.212	1.18766	0.00358921	-4.48054	3.75864e-31	0.703599	0.106624
Mycth_2071531	Hypothetical protein	10.3893	10.0757	7.43908	15.4993	10.691	13.0116	10.3701	8.31876	8.3795	7.58821	9.70501	7.9414	12.6394	13.8032	13.7162	12.0093	12.4283	10.8452	-0.157087	0.440548	-0.336485	0.0500319	0.407145	0.0285689
Mycth_2071561	Hypothetical protein	1932.08	5808.84	1775.32	3065.25	2686.45	3020.5	265.819	298.325	276.709	4463	9206.8	6603.85	163.664	188.567	166.239	559.324	424.211	438.953	1.09126	0.00955391	-4.45278	2.47321e-29	0.781532	0.0781693
Mycth_2071579	Hypothetical protein	4.53441	5.99729	4.71139	8.77107	7.83635	7.62041	13.4603	12.9792	10.7806	8.43645	7.59791	7.87794	9.97252	10.9042	10.7658	14.7801	14.0371	13.9534	0.642716	1.70649e-06	0.0117342	0.937231	0.227228	0.0683859
Mycth_2071628	Hypothetical protein	0.171978	0.276409	0.5272	0.251067	0.197115	0.165155	0.134641	0.188653	0.0778815	0.0430215	0.152841	0.101177	0.0873892	0.286808	0.0904235	0	0	0	-1.77019	0.0845757	-0.761022	0.44886	-3.88104	0.0137603
Mycth_2071661	Fungal transcriptional regulatory protein, N-terminal	0.220162	0.2359	0.0943926	0.280502	0.321161	0.358786	0.689456	0.483017	0.489445	0.2203	0.21345	0.211949	0.528855	0.801086	0.947108	0.670484	0.539204	0.679193	0.235548	0.689089	0.875053	0.0304056	0.208896	0.644917
Mycth_2071684	RNA-dependent RNA polymerase, eukaryotic-type	0.0127566	0	0	0.0148985	0	0	0.0266323	0.0139935	0.0231077	0.0127646	0	0.0450295	0	0	0.0134145	0.0129497	0.0143195	0.0154604	2.05805	0.347201	-0.623079	0.804098	-0.563741	0.801847
Mycth_2071736	Hypothetical protein	18.9574	20.7402	13.7403	20.9751	22.7861	22.2616	20.1014	21.8353	23.1569	23.6118	21.4293	22.5993	38.9631	39.9113	36.7749	29.0185	30.464	30.2914	0.332907	0.00143771	0.435916	1.0758e-05	0.485283	1.6826e-06
Mycth_2071899	Nucleic acid-binding, OB-fold-like	1.09753	1.17599	1.63911	1.42423	0.594032	0.780734	5.82385	5.18368	4.39039	1.15923	1.01153	1.04029	4.36867	4.27084	5.83478	4.42565	5.50978	5.35759	-0.303139	0.328309	1.99494	1.43973e-14	0.0127809	0.967773
Mycth_2071905	Metallophosphoesterase	21.2803	19.0765	15.8491	11.7499	10.9275	11.432	23.8632	21.7835	26.9309	20.503	19.0371	16.4241	19.8335	20.8819	21.6576	19.3566	18.1817	18.4174	-0.0165441	0.904908	0.498246	3.0113e-06	-0.354252	0.000875259
Mycth_2071908	Heterokaryon incompatibility	10.9568	13.2676	12.1021	5.73225	5.4855	4.69389	14.1586	14.1415	13.9264	8.72204	8.95326	7.9078	19.3728	21.4848	22.0586	5.62337	5.44092	5.72633	-0.518067	4.85612e-08	1.60756	4.31646e-62	-1.3081	3.23889e-41
Mycth_2071953	hypothetical protein	2043.69	6347.91	1736.03	4976.84	4239.93	5123.73	375.552	422.864	399.221	5631.66	9927.29	6731.75	261.339	264.733	246.546	698.449	492.751	486.506	1.13778	0.00922624	-4.58629	6.36507e-29	0.509324	0.291081
Mycth_2071955	Hypothetical protein	0.123697	0.165675	0.175013	0.252816	0.0354443	0.158387	0.193685	0.407074	0.308095	0.123775	0.25651	0.145546	0.314279	0.265231	0.520306	0.0627851	0.104139	0.33731	0.15171	0.87959	0.930503	0.232981	-0.859056	0.301077
Mycth_2071996	Hypothetical protein	1.48681	1.99137	3.64625	1.82326	1.4485	1.42782	6.20809	4.8929	4.24186	1.63651	1.93799	1.74942	4.53305	4.10897	4.84679	4.67888	3.33793	3.2435	-0.451105	0.237268	1.14556	0.000856922	-0.415361	0.218209
Mycth_2072063	Major facilitator superfamily	1.82821	1.99452	2.19473	2.60103	2.66691	2.76653	3.57392	5.03193	5.87071	6.45266	5.27806	5.67117	6.72252	7.03231	6.74621	4.62286	3.65665	4.63286	1.51821	1.76239e-15	0.979645	1.1873e-07	-0.146593	0.488514
Mycth_2072093	Peptidase A1	0.232682	0.213699	0.219473	0.854069	0.800073	1.06405	0.41638	0.546949	0.39138	0.199567	0.078777	0.117334	0.405378	0.253417	0.349545	0.168718	0.485066	0.684857	-0.736524	0.332207	-1.80462	0.000324737	-0.0115787	0.989951
Mycth_2072228	Hypothetical protein	0	0	0	0	0	0	0	0	0	0	0	0	0	0	0	0	0	0	NA	NA	NA	NA	NA	NA
Mycth_2072383	Glycoside Hydrolase Family 43 protein	19.6125	17.7428	14.2344	49.3428	54.3807	45.338	6.06829	6.98889	6.80751	5.11186	7.72352	7.39283	10.0555	11.8353	11.0221	3.30831	3.49346	4.19881	-1.36525	3.42038e-22	-2.55225	6.45317e-85	-0.834758	2.67891e-07
Mycth_2072388	Beta-lactamase	68.0759	64.4819	55.6847	51.194	49.9028	50.7411	101.875	97.9093	113.857	62.9497	60.8613	63.8196	123.107	123.525	122.415	78.3582	83.5817	80.5373	-0.0155324	0.861825	0.908606	2.67173e-41	-0.350166	3.21176e-07
Mycth_2072459	Zinc finger, CCHC-type	0	0	0	0	0	0	0	0	0	0	0	0	0	0	0	0	0	0	NA	NA	NA	NA	NA	NA
Mycth_2072527	Hypothetical protein	0	0	0	0	0	0	0	0	0	0	0	0	0	0	0	0	0	0	NA	NA	NA	NA	NA	NA
Mycth_2072543	Glycosyltransferase Family 90 protein	15.1749	16.2597	7.14883	14.0607	15.1828	11.7227	30.9459	31.4716	29.9486	8.5402	8.7425	7.81291	22.937	22.1793	21.9173	18.5707	18.0693	18.8994	-0.625815	0.00586541	0.336686	0.139327	-0.711135	0.00161039
Mycth_2072733	DNA/RNA helicase, ATP-dependent, DEAH-box type, conserved site	11.8928	11.4454	9.226	15.2676	18.151	14.9099	25.3799	21.7318	22.3585	11.7138	14.4972	12.8242	27.9597	31.0117	27.9509	24.3032	25.3054	24.4239	0.249473	0.0378257	0.472647	8.36385e-06	0.114057	0.344222
Mycth_2072958	Hypothetical protein	20.7261	22.3112	21.8977	27.6318	28.4668	28.0458	33.0773	33.1298	33.5937	17.9198	15.4584	16.5077	38.9892	35.2363	37.5222	28.7584	31.5188	29.9137	-0.39176	6.66049e-09	0.0359525	0.609041	-0.124334	0.0683453
Mycth_2073127	Preprotein translocase Sec, Sec61-beta subunit	200.155	193.894	173.569	308.637	333.346	310.917	137.882	124.379	138.284	117.055	107.134	101.303	150.413	168.292	167.881	185.98	190.461	176.54	-0.814129	1.24473e-33	-1.34265	1.21718e-93	0.487173	9.39223e-13
Mycth_2073132	Leucine-rich repeat, typical subtype	42.8369	42.801	41.5921	33.5821	33.1718	34.2812	49.7185	51.2783	51.8438	37.345	35.1514	35.5342	55.9961	56.0288	56.5045	46.2576	46.312	46.4976	-0.248165	7.24819e-07	0.365735	6.18908e-14	-0.114261	0.0251131
Mycth_2073197	Ras GTPase	45.5312	46.3202	49.3651	59.8257	56.4155	65.7428	82.5688	79.4782	83.3928	49.1132	47.8405	48.3911	76.3547	73.2997	71.8918	78.7661	77.8112	78.7692	0.0274546	0.701317	-0.0879415	0.147389	-0.0384014	0.57956
Mycth_2073265	Cyclin-like	67.9753	71.7124	90.2349	109.74	103.721	111.178	135.422	134.139	125.077	105.708	106.286	107.495	78.0101	79.8504	81.0079	148.881	151.387	155.071	0.45884	2.8694e-08	-0.815073	6.64219e-24	0.229106	0.00834695
Mycth_2073485	Cation efflux protein	17.63	16.7357	19.0431	22.5589	19.7645	21.3517	24.2338	22.5477	21.7072	15.7509	15.62	16.1793	32.9855	33.4082	31.0125	30.4535	28.7957	29.9085	-0.1833	0.0237738	0.241329	0.00108203	0.403897	3.77323e-08
Mycth_2073591	Serine/threonine-specific protein phosphatase and bis(5-nucleosyl)-tetraphosphatase	92.9786	91.1559	113.939	114.537	110.692	110.716	160.792	158.049	159.108	91.4145	90.7228	94.1091	183.604	181.703	173.408	143.868	141.028	140.013	-0.125326	0.115804	0.308562	2.44389e-05	-0.147135	0.0643508
Mycth_2073656	Ubiquitin-conjugating enzyme, E2	158.344	156.853	138.838	249.991	229.581	259.745	199.601	201.747	202.549	199.488	192.037	194.796	214.761	210.941	211.34	204.882	206.195	213.615	0.357555	6.43771e-13	-0.586859	2.34721e-34	0.0710797	0.202546
Mycth_2074077	Hypothetical protein	13.6861	13.8144	15.9962	18.011	19.4944	20.4449	50.6495	51.8388	51.9856	19.7978	19.3905	19.6042	31.9755	33.4805	33.19	33.802	33.1471	34.466	0.418339	3.85621e-08	0.395659	2.62203e-08	-0.584821	6.61946e-19
Mycth_2074154	Hypothetical protein	11.7187	12.1854	13.0437	20.2577	20.7363	21.3091	23.2003	23.0392	20.1495	16.8907	18.9765	17.9646	39.9732	38.9783	38.5961	29.2075	29.6855	29.9525	0.527784	2.3691e-14	0.54327	6.81972e-17	0.444019	2.30003e-11
Mycth_2074176	Calcium-binding EF-hand	234.907	235.3	193.804	324.972	283.795	337.123	242.173	233.018	255.475	298.771	290.447	273.375	205.664	198.398	201.956	302.261	301.06	307.322	0.366272	5.07467e-08	-1.01436	2.66674e-54	0.339774	5.81099e-07
Mycth_2074210	Sulphate-modifying factor-like	57.6749	56.4624	58.3546	59.7393	57.3992	60.1285	45.9596	45.4797	43.331	27.3576	23.229	23.7146	73.748	72.7279	69.2495	49.6539	46.9992	49.006	-1.22728	5.20472e-108	-0.0891414	0.116097	0.13526	0.0227233
Mycth_2074326	Zinc finger, RING-type	32.687	31.7332	30.3706	39.1533	36.8246	37.3555	46.1662	45.5286	46.5464	31.2875	28.7258	27.2919	52.3233	50.3275	54.0421	42.9357	43.1422	43.8727	-0.129963	0.0298206	0.0941388	0.0930351	-0.0673475	0.268707
Mycth_2074408	WW/Rsp5/WWP	128.569	120.667	124.69	169.686	182.733	162.477	92.0109	85.7047	92.7632	75.1853	74.6442	75.5056	149.223	159.145	155.834	118.83	120.36	118.416	-0.744292	4.5067e-37	-0.522951	8.31372e-21	0.424486	6.68239e-13
Mycth_2074571	WD40 repeat	24.7941	25.3927	21.3411	10.7055	10.9418	9.93354	41.8914	40.1964	41.6931	20.492	18.4122	19.7559	32.8548	31.916	32.679	32.2732	30.0403	32.6776	-0.295679	3.78223e-05	1.25097	2.10777e-64	-0.359819	6.84371e-08
Mycth_2074663	Regulator of G protein signalling	52.0046	58.5204	71.2216	61.6564	56.4834	60.9098	90.4291	87.6696	84.3133	64.044	60.5831	65.8522	65.8926	66.4004	69.9797	80.1477	79.2752	83.7634	0.0521627	0.622756	-0.196439	0.0330161	-0.0871729	0.400843
Mycth_2074790	Hypoxia induced protein conserved region	474.587	523.366	632.166	346.035	330.754	341.09	1177.8	1183.63	1178.15	547.535	564.023	550.915	891.239	908.638	897.322	385.712	386.922	393.093	0.012883	0.900657	1.03331	1.47222e-42	-1.5798	5.86208e-98
Mycth_2074876	Ubiquitin-conjugating enzyme, E2	42.6736	40.9416	47.2372	75.0442	69.1498	70.405	48.6927	49.932	55.9315	32.6388	32.9555	29.6072	81.1039	80.5389	84.2811	49.1454	49.1131	53.6208	-0.474559	7.70321e-09	-0.176278	0.0225182	-0.00527346	0.963261
Mycth_2074905	Glucose-6-phosphate dehydrogenase	120.126	119.46	143.738	145.272	148.585	150.721	212.308	214.469	197.839	206.237	227.392	225.457	220.792	221.83	218.797	212.491	211.586	204.468	0.767292	1.54218e-27	0.200352	0.00607328	0.0318724	0.727608
Mycth_2075102	Protein synthesis factor, GTP-binding	157.86	148.686	136.107	117.963	118.68	114.931	173.33	169.343	170.516	117.609	116.728	121.2	173.71	173.134	174.586	133.881	131.91	129.691	-0.327834	1.35903e-12	0.19562	2.58344e-05	-0.353237	1.81292e-14
Mycth_2075489	Ribosomal protein L5	1143.37	1034.94	1183.17	1329.09	1366.47	1299.52	719.065	713.093	783.149	893.88	893.328	847.605	840.265	877.943	859.461	850.456	880.652	856.169	-0.365928	1.9144e-10	-1.00506	6.62105e-72	0.246152	3.34765e-05
Mycth_2075498	Thioredoxin domain	168.938	165.494	174.657	212.561	213.235	214.357	158.607	163.72	171.105	105.752	107.467	102.771	177.236	172.022	185.457	191.815	194.374	194.556	-0.702182	4.68147e-50	-0.632637	1.14826e-43	0.257032	6.59745e-08
Mycth_2075565	Ribosome recycling factor	39.3523	37.2527	31.0228	66.5782	65.5458	59.9573	65.8386	68.7123	61.8339	34.1027	35.3797	34.0264	61.2738	63.0992	63.6291	66.9223	68.4895	67.3394	-0.067175	0.428581	-0.404466	4.58747e-09	0.0695055	0.389711
Mycth_2075738	Aminotransferase, class V/Cysteine desulphurase	4.98421	4.10429	3.39536	3.90766	4.62835	4.34328	3.2036	3.2653	2.61242	1.73171	1.88667	1.95486	4.97156	4.46395	4.12505	4.84885	5.67257	5.42539	-1.17676	7.95212e-12	-0.298639	0.0629804	0.838071	1.50964e-07
Mycth_2075799	Aspartyl-tRNA synthetase, class IIb	28.967	30.422	28.1357	21.4141	21.4272	21.7759	22.9078	22.8517	22.2346	40.917	39.7938	38.7955	18.0318	17.5589	18.5257	28.6763	27.698	27.1407	0.437432	2.88641e-19	-0.629048	6.12188e-31	0.320641	1.15427e-09
Mycth_2075999	DAHP synthetase I/KDSA	64.5001	64.3792	61.7454	78.9085	79.9189	83.1653	93.6401	91.8122	94.3623	62.7068	57.4206	60.1981	99.9589	95.4497	96.0689	74.6866	77.8318	76.3143	-0.0920092	0.0727471	-0.10405	0.0270266	-0.268367	6.7856e-09
Mycth_2076088	6,7-dimethyl-8-ribityllumazine synthase	136.675	137.669	147.756	137.644	127.357	136.833	170.758	176.515	166.261	133.648	132.236	126.67	162.571	157.878	155.227	142.139	140.748	141.909	-0.118886	0.0147673	-0.129026	0.00650934	-0.250845	9.78807e-08
Mycth_2076157	SFT2-like	41.5104	42.878	40.9004	54.0605	53.465	53.1515	42.7701	45.7974	38.7326	50.6805	47.2066	52.0049	50.138	46.787	56.5266	63.1174	55.245	60.3705	0.246497	0.0054194	-0.440322	1.45844e-07	0.515186	1.42342e-09
Mycth_2076293	Hypothetical protein	14.7054	15.8465	15.816	27.8865	28.8857	27.5463	38.5599	36.7874	34.3983	24.2448	21.8761	23.1428	65.1814	65.8189	68.4144	39.2521	35.9881	37.6768	0.566269	5.82869e-18	0.868549	1.80679e-48	0.0648231	0.35927
Mycth_2076503	AAA ATPase, conserved site	87.1446	86.9612	96.8422	98.7292	101.494	93.832	121.672	123.624	120.813	95.2102	91.7154	92.0334	138.811	136.916	138.386	120.064	124.983	124.773	0.0274163	0.676992	0.120586	0.0302534	0.037017	0.571295
Mycth_2076551	Hypothetical protein	11.7143	11.0124	9.03404	7.31382	9.20433	8.25441	11.536	11.4762	16.0816	10.3947	8.42465	8.97222	14.9	12.3921	12.3184	14.0606	13.6871	11.9203	-0.201133	0.227258	0.303143	0.0532096	0.0407353	0.832483
Mycth_2076744	Hypothetical protein	45.4179	49.6721	47.5295	38.5368	34.0065	41.3936	49.1842	45.6169	53.4665	27.4813	25.281	22.9545	37.705	38.716	36.2193	50.8041	46.6594	50.4647	-0.926318	6.72639e-33	-0.387913	6.68905e-07	0.0183245	0.859844
Mycth_2076770	Thioredoxin-like fold	120.958	125.492	130.245	223.165	250.033	233.831	128.421	120.163	139.237	155.798	141.815	150.256	199.795	207.092	197.056	164.302	158.371	157.749	0.236185	0.000485551	-0.60049	2.81531e-21	0.330446	8.47074e-07
Mycth_2076935	Hypothetical protein	4.38373	5.08628	3.42582	4.99152	4.87925	5.00744	9.19612	9.16356	7.97907	5.29928	5.65497	5.37668	5.79422	6.34284	5.5513	7.68264	7.49026	8.47605	0.332813	0.00239718	-0.122333	0.278271	-0.132316	0.249038
Mycth_2076976	Sugar transporter, conserved site	39.2284	39.946	42.7748	59.7572	67.3416	61.5967	66.1627	66.8924	62.8585	37.9116	43.0975	44.6693	37.3224	36.8051	37.0491	49.4762	49.5992	48.6772	0.0289374	0.748661	-1.13666	2.02912e-57	-0.383964	1.4494e-07
Mycth_2077028	Maf1 regulator	16.9562	16.9146	17.2378	26.7603	27.4571	28.7124	28.2489	28.7989	26.4372	22.9914	22.4874	22.4044	31.8484	28.7493	30.1353	32.9356	33.7924	33.4423	0.395708	6.54544e-10	-0.242938	5.47099e-05	0.286562	2.05676e-06
Mycth_2077114	Hypothetical protein	48.7018	44.6625	27.7813	37.2992	38.709	32.6662	41.5948	45.8131	51.4453	31.2006	27.0635	24.8402	68.7001	67.7907	67.5369	54.8654	48.2441	48.0309	-0.552251	7.373e-05	0.535245	8.30544e-05	0.144811	0.357289
Mycth_2077534	Hypothetical protein	5.97948	6.80737	5.48897	14.1851	13.0338	14.4582	18.9204	15.8125	17.2384	8.92143	10.3119	8.16637	15.2464	15.4159	14.4564	24.1175	23.6121	21.9994	0.573279	2.39316e-07	-0.2569	0.00977137	0.446553	2.22162e-06
Mycth_2077546	Hypothetical protein	10.6732	11.2751	13.4939	13.5478	14.4156	12.6397	12.3182	11.0759	9.96183	7.84693	6.76898	6.86877	12.3747	12.0813	12.3565	15.6417	16.4806	16.2148	-0.736555	6.28992e-11	-0.515668	1.3424e-06	0.559219	2.1392e-07
Mycth_2077636	Tyrosine protein kinase, active site	5.11593	5.24588	5.2925	15.9331	16.33	13.383	11.5994	11.224	13.6516	9.96306	7.88737	7.57299	10.2307	9.96038	11.4537	7.48294	6.85422	6.80031	0.690531	2.17657e-05	-0.904832	6.00495e-11	-0.766299	4.51732e-07
Mycth_2077803	Ras GTPase	33.0503	38.1553	39.6232	36.4351	31.3568	33.9568	67.388	70.9609	61.387	44.7718	44.9674	45.7934	72.1547	69.8465	71.9224	76.1946	77.3197	77.4371	0.275919	0.000584297	0.699703	5.14648e-20	0.233375	0.00249585
Mycth_2077843	Conserved hypothetical protein CHP00730	112.498	110.151	90.3363	176.768	180.625	178.939	88.4979	85.4077	90.3995	77.4023	81.4958	76.3421	92.9733	87.4563	89.9472	111.969	109.49	114.369	-0.422828	2.83746e-11	-1.36118	2.74606e-111	0.367438	8.90546e-09
Mycth_2077959	Ras GTPase	34.5116	33.9113	37.6028	51.5435	48.4878	55.5598	71.6357	70.3074	64.94	40.3153	45.8576	46.3148	72.9217	66.9644	69.3772	68.5344	68.9997	70.1927	0.306435	7.25063e-05	0.0555194	0.493752	0.028835	0.759588
Mycth_2078031	Ribosomal protein L1	51.7104	52.8725	59.309	70.424	67.1131	69.5634	60.9005	61.4885	62.183	53.5859	50.4306	48.9124	73.5773	78.2138	74.4193	71.8608	70.9303	74.8899	-0.114739	0.075153	-0.245049	3.47329e-05	0.260267	1.85627e-05
Mycth_2078041	Protein of unknown function DUF1665	23.4346	19.5624	17.0739	14.0938	14.2331	11.4643	33.5243	32.8809	35.4692	28.0457	20.158	20.5201	21.3634	20.4406	22.4736	22.9991	26.9613	29.5812	0.183825	0.201513	0.316641	0.0225041	-0.336569	0.0136261
Mycth_2078128	Formyl transferase, N-terminal	32.7774	28.5719	33.4135	44.4638	47.2948	45.8572	36.8564	32.582	36.4211	34.9013	38.9322	35.0857	45.9313	50.4895	48.877	40.1891	43.8284	41.1401	0.18436	0.0370098	-0.294409	0.000293626	0.262467	0.00238646
Mycth_2078150	Signal recognition particle, SRP54 subunit, GTPase	258.616	270.192	227.282	195.564	190.739	206.096	135.476	130.62	127.021	252.076	235.312	214.15	89.2476	88.2584	89.7378	97.8773	95.5602	93.4529	-0.11977	0.0528972	-1.52086	3.60301e-148	-0.431345	1.59775e-12
Mycth_2078193	Hypothetical protein	60.2231	61.6423	67.3375	74.0457	76.032	63.6657	64.381	69.5813	70.9632	62.8045	64.728	63.525	81.2256	79.7418	76.2809	109.981	109.249	110.252	-0.000501157	1	-0.223333	0.00177585	0.707416	1.33724e-24
Mycth_2078222	Protein kinase-like	2.76393	1.48076	3.02416	5.10024	4.75187	3.89295	2.53895	2.78937	2.65353	2.87629	2.0306	2.27649	5.44934	5.90006	5.81294	5.61156	6.70154	6.56554	-0.0361188	0.917291	-0.0552516	0.826548	1.26283	5.28591e-08
Mycth_2078660	Hypothetical protein	67.143	71.7603	77.1015	39.5399	41.7988	42.9862	76.3142	81.2554	82.6266	88.8981	84.745	88.5603	74.0092	73.5129	68.5149	73.0033	72.9461	73.2506	0.265272	0.000118981	0.425243	3.27266e-09	-0.109888	0.148322
Mycth_2078767	Heat shock protein DnaJ	25.1617	25.8591	22.806	22.5487	25.0488	25.6371	36.2491	39.4656	43.7167	30.4098	26.956	30.0267	38.7432	37.2667	39.0075	35.6146	33.4118	35.9114	0.233107	0.011201	0.278753	0.00160159	-0.165879	0.0702912
Mycth_2079066	Hypothetical protein	88.4112	95.4129	95.9697	116.388	117.033	112.652	93.6882	95.0648	94.827	76.3286	79.9189	79.7043	78.9541	80.8981	80.8834	110.988	108.729	109.656	-0.259565	7.49763e-08	-0.896642	3.29781e-83	0.238574	7.24228e-07
Mycth_2079097	cell wall glucanase	184.471	193.836	231.761	173.815	161.635	176.138	266.977	267.83	271.983	225.249	236.863	230.655	234.892	227.916	225.796	261.632	262.389	263.54	0.168296	0.0253642	0.0562774	0.474656	-0.0122936	0.899432
Mycth_2079474	Hypothetical protein	182.213	188.239	169.698	192.097	179.703	191.674	302.649	299.593	295.973	102.992	98.8159	104.954	293.261	293.689	302.288	309.626	305.223	304.306	-0.827846	2.45898e-94	0.285804	4.26664e-13	0.055893	0.210674
Mycth_2079758	Hypothetical protein	24.3731	22.4167	17.918	43.5165	42.5866	42.9146	49.6177	53.312	46.3671	30.4802	33.8641	26.4626	45.0749	42.247	43.78	42.3058	40.9096	39.6305	0.477843	1.56842e-07	-0.349745	7.03335e-05	-0.25766	0.00529342
Mycth_2079764	3-oxo-5-alpha-steroid 4-dehydrogenase, C-terminal	11.0495	11.1243	12.2059	18.8374	18.7843	18.9434	13.2759	12.2022	13.7354	11.5387	10.4131	10.3398	13.1512	13.286	13.2569	19.2341	18.7713	19.9973	-0.103724	0.353095	-0.883669	1.16924e-22	0.583973	1.99815e-10
Mycth_2079768	ATPase, F1 complex, delta/epsilon subunit	404.015	378.832	364.109	466.065	488.657	471.981	319.383	316.357	330.665	405.082	376.951	427.752	464.233	442.947	441.615	369.005	373.158	383.099	0.065242	0.275781	-0.454047	7.03803e-18	0.241801	1.22674e-05
Mycth_2079774	ARF/SAR superfamily	333.928	319.29	347.644	434.201	413.979	442.136	349.346	346.498	366.801	247.66	243.907	231.568	294.149	285.753	283.366	453.418	444.76	458.681	-0.483208	2.69136e-24	-0.952317	2.50997e-93	0.374806	2.3713e-15
Mycth_2079848	Sin3 associated polypeptide p18	28.0138	28.5454	21.7987	44.2849	47.3571	41.939	30.198	36.4673	38.0736	19.7888	19.1348	16.154	43.4192	40.5275	43.3112	35.9374	34.2347	35.2192	-0.517948	5.9512e-07	-0.443752	4.57341e-06	0.0311299	0.808821
Mycth_2079850	Hypothetical protein	699.804	701.321	613.44	1427.62	1533.69	1445.48	599.852	554.09	638.161	631.285	519.077	511.245	780.607	769.233	817.785	783.336	796.122	805.059	-0.28992	8.67205e-05	-1.26943	1.65445e-74	0.433711	2.6205e-09
Mycth_2079857	Gtr1/RagA G protein	34.0572	34.485	44.1043	33.9675	31.8301	35.5866	44.7197	44.2551	42.4865	36.4912	36.9382	33.7654	43.4944	44.1084	42.4691	56.8419	54.8073	56.7477	-0.0885411	0.362758	-0.0125165	0.902478	0.380068	1.28946e-05
Mycth_2079864	Mitochondrial import inner membrane translocase, subunit Tim17/22	85.435	82.4578	81.4652	82.2021	78.6726	91.7851	98.6682	101.061	100.785	75.8681	72.8755	78.5683	75.9419	77.5126	76.5737	94.1823	99.4997	94.6443	-0.146357	0.0160084	-0.506675	7.54838e-19	-0.0373633	0.590063
Mycth_2079868	Lipase, active site	21.7103	20.3468	15.8089	22.0086	23.1914	21.72	31.8485	31.1505	33.6899	25.7501	24.4911	23.6717	36.6259	37.4615	34.945	27.3577	28.2369	27.4346	0.344144	8.53045e-05	0.331053	8.4719e-05	-0.198232	0.0257613
Mycth_2079898	WD40 repeat	12.0262	15.2775	13.6688	19.9204	19.3969	21.5413	23.1949	22.4379	23.2028	16.4006	13.3032	15.052	22.9206	23.0801	22.3151	26.6486	26.214	24.5882	0.118464	0.261292	-0.204599	0.0250801	0.193052	0.0395777
Mycth_2080003	RNA recognition motif, RNP-1	67.2249	68.4229	65.1212	57.713	58.6061	60.9494	119.845	116.327	110.86	73.3943	73.6548	71.6609	83.4662	78.4869	77.7556	74.7938	76.2207	77.2329	0.110836	0.0160335	0.0628406	0.179641	-0.581842	2.80723e-43
Mycth_2080045	Mitochondrial import translocase, subunit Tom22	53.3276	57.7007	46.8172	109.485	111.679	106.184	85.807	93.3932	95.1771	64.6501	63.2602	63.3627	82.476	85.5402	83.8108	95.5185	90.8036	89.6161	0.266918	2.13734e-05	-0.751395	2.99311e-38	0.0309142	0.680203
Mycth_2080075	Aminotransferase, class I and II	62.7162	67.6371	63.2075	106.226	101.666	101.635	122.001	121.846	120.662	170.028	180.469	179.18	97.2327	97.946	94.9583	93.9566	97.7717	98.1587	1.44023	3.34095e-255	-0.466029	8.8987e-28	-0.308164	1.13105e-12
Mycth_2080102	HEAT	50.4957	49.3519	48.5354	60.5651	56.1946	58.9536	71.782	72.0803	69.2586	41.7187	45.5545	45.6246	66.353	66.7969	64.7263	63.3882	62.6819	63.2307	-0.172712	0.000757226	-0.200973	3.75495e-05	-0.148068	0.00351534
Mycth_2080506	Cysteine synthase/cystathionine beta-synthase P-phosphate-binding site	59.3642	55.0255	50.6753	36.8558	32.2857	35.5192	46.0566	45.1816	47.1068	48.3173	46.0921	46.0674	37.4617	38.3447	39.6921	54.7289	58.879	56.2327	-0.244547	2.66826e-05	-0.230028	0.000100511	0.317876	4.36566e-08
Mycth_2080603	Biotin/lipoyl attachment	217.468	214.249	191.374	224.203	231.35	222.184	341.919	340.696	343.643	234.759	240.729	241.084	195.848	193.641	197.295	214.798	204.843	210.406	0.190222	1.53524e-05	-0.580943	1.88539e-42	-0.68124	1.75345e-58
Mycth_2080800	Proteasome/cyclosome, regulatory subunit	4.87367	4.59941	4.91127	7.29368	7.14015	6.94484	7.62713	8.79705	7.7546	4.24097	5.01306	4.74077	9.18948	9.3628	9.45967	10.3511	9.3847	9.38118	-0.0565921	0.5669	0.0166965	0.853265	0.293115	0.00023561
Mycth_2080826	SET	15.8614	18.1583	15.5885	8.99646	10.1132	9.45984	46.0895	44.5162	44.7784	25.3661	22.8612	23.4832	46.8644	47.1817	51.474	31.3144	32.9367	33.5241	0.522342	6.5944e-11	1.9747	1.25572e-122	-0.448027	4.90162e-10
Mycth_2080893	Sugar transporter, conserved site	17.7431	19.1283	20.56	25.8391	23.9341	23.7516	34.0393	30.5821	29.0211	36.948	35.5409	40.3692	29.5955	31.5117	31.1962	29.8942	29.386	28.5045	0.960568	9.74794e-34	-0.0446601	0.623036	-0.0697132	0.460668
Mycth_2081074	RNA recognition motif, RNP-1	16.4402	18.2073	18.9584	16.3784	16.578	15.2604	45.5024	45.6017	39.9416	21.4505	19.3481	20.0143	37.8801	38.3084	40.1482	36.611	38.2458	37.6114	0.16822	0.021039	0.897239	1.39716e-40	-0.197498	0.00500393
Mycth_2081200	Cytochrome b5	407.459	411.926	374.718	501.259	493.623	497.474	381.368	368.374	411.168	674.087	645.849	685.926	412.023	414.23	410.571	429.569	421.093	415.659	0.736739	3.00179e-59	-0.643668	2.70204e-45	0.147429	0.00273246
Mycth_2081249	Helicase, superfamily 1 and 2, ATP-binding	81.9356	81.0683	72.2862	117.624	113.631	122.003	134.586	136.927	136.647	435.171	402.04	409.753	191.564	188.357	192.086	161.074	157.925	159.791	2.39424	0	0.322919	5.60574e-15	0.252843	2.04537e-09
Mycth_2081294	GCN5-related N-acetyltransferase	15.6871	14.3818	16.3707	21.7735	22.6799	22.8642	31.4812	31.1995	30.3378	13.2637	13.6166	13.0159	37.0215	35.8285	35.9253	28.6546	27.1629	28.1425	-0.2358	0.0018262	0.319621	6.99654e-07	-0.124528	0.0733277
Mycth_2081549	Conserved hypothetical protein CHP02453	19.2013	16.4986	16.2886	18.6996	21.1991	18.3806	22.1247	25.3698	26.2807	13.5352	12.067	11.5129	29.2397	27.5936	30.8033	22.4811	23.1376	19.7395	-0.497522	1.71445e-06	0.21396	0.0323341	-0.151788	0.161009
Mycth_2081554	Mitochondrial substrate carrier	152.697	148.869	193.509	147.17	148.221	150.497	97.7719	100.785	108.657	204.561	205.94	204.134	196.017	206.085	190.392	148.218	143.286	149.865	0.295916	0.000563492	0.0374572	0.693514	0.544882	1.62687e-10
Mycth_2081599	Yip1 domain	41.3688	44.3593	43.96	51.8251	51.0025	45.7487	52.5317	48.5072	51.1365	36.4646	35.1405	35.9508	50.1989	48.9912	53.1476	51.0232	51.2722	51.9773	-0.283084	1.87672e-05	-0.338253	7.65593e-08	0.041489	0.590063
Mycth_2081821	GOLD	70.8594	72.1172	77.7976	135.216	119.462	129.18	92.6634	86.9297	101.868	48.3597	49.9836	47.9178	110.403	116.699	113.153	109.053	113.767	119.601	-0.608654	1.46478e-17	-0.546122	6.52452e-16	0.303736	1.84428e-05
Mycth_2081891	Vacuolar (H+)-ATPase G subunit	91.03	84.3253	74.1747	218.134	199.456	214.928	145.374	132.943	137.631	62.2368	51.7133	47.5801	172.984	171.137	165.77	143.951	145.471	144.096	-0.63713	5.94646e-16	-0.683228	2.01754e-21	0.0819395	0.341286
Mycth_2081895	Hypothetical protein	8.05614	6.56522	6.47505	5.43323	5.85231	5.08505	8.17262	6.90801	9.09501	7.03935	5.78152	7.54322	7.84137	9.19112	8.05398	6.79589	11.0811	9.5574	-0.0623525	0.792001	0.242234	0.242446	0.196184	0.359489
Mycth_2082040	Hypothetical protein	20.6369	22.5693	18.0068	34.5647	35.4493	36.598	22.7667	24.1588	25.8392	20.1696	19.3357	18.4468	22.8697	22.3089	25.8507	36.2148	34.5983	32.9603	-0.087497	0.433241	-0.959503	8.50573e-27	0.534096	5.89838e-09
Mycth_2082154	Mitochondrial ribosomal protein 10	181.895	171.754	157.63	277.65	282.983	279.658	165.93	161.386	187.216	167.89	170.213	161.226	219.042	218.461	228.195	233.663	242.39	236.172	-0.0462149	0.503756	-0.708999	1.59877e-35	0.489986	7.73292e-17
Mycth_2082262	Glycosyltransferase Family 20 protein	81.8858	82.0244	69.7871	79.1383	79.7315	80.8385	110.543	111.008	115.086	81.3421	89.7202	87.8428	111.758	111.739	113.04	72.0698	73.9978	71.5371	0.136826	0.0195464	0.116753	0.0418141	-0.607158	1.99526e-28
Mycth_2082283	Aldose 1-epimerase	77.5054	70.2239	71.2186	70.0957	73.929	65.8917	37.9774	38.6493	38.1524	65.3945	64.0078	64.5603	69.4674	67.3996	64.8668	39.377	39.9656	37.5373	-0.188042	0.00231798	-0.431118	3.34334e-13	0.0494415	0.528536
Mycth_2082522	CP2 transcription factor	43.2104	52.6651	49.6431	8.70536	10.1511	8.34677	78.6694	75.475	71.6958	38.3935	31.2072	32.6383	62.9359	63.3664	62.4023	69.4545	72.6331	72.0366	-0.522229	1.31418e-10	2.41953	6.20717e-180	-0.05427	0.577794
Mycth_2082794	Hypothetical protein	0.940179	0.542441	0.204648	3.46304	1.90652	3.98193	4.90709	3.25269	4.51968	0.651301	0.0856983	0.170191	3.23396	2.06761	2.28153	0.440498	0.324728	0.613553	-0.830418	0.242303	-0.67074	0.117926	-3.19071	1.07063e-09
Mycth_2082917	Biotin/lipoyl attachment	190.247	183.331	154.583	166.711	156.002	161.213	236.925	238.014	254.39	237.505	233.269	233.634	272.437	271.188	264.988	188.122	192.621	196.175	0.404578	5.58123e-13	0.368108	4.57136e-11	-0.316064	3.03912e-08
Mycth_2083273	Hypothetical protein	88.3712	89.8328	94.1266	101.568	104.248	103.463	66.9858	64.4774	62.5125	59.3592	61.756	54.9229	87.3691	88.8796	84.97	94.8616	103.878	96.1171	-0.643975	1.48716e-27	-0.616287	3.28307e-27	0.626955	1.03799e-26
Mycth_2083946	ATPase, P-type, K/Mg/Cd/Cu/Zn/Na/Ca/Na/H-transporter	5.98732	6.60435	5.59849	8.62864	8.89619	9.2342	9.86776	9.88023	8.6558	18.7831	18.948	17.5084	12.3383	11.807	11.5883	13.6412	14.9909	13.7456	1.59195	5.70248e-113	0.0450112	0.574442	0.601772	7.14773e-18
Mycth_2084007	Phox-like	142.33	151.714	160.936	280.404	274.3	271.756	132.809	140.485	127.361	134.36	130.479	126.955	153.891	152.364	158.176	206.661	207.499	213.172	-0.229896	2.23255e-05	-1.20436	1.2303e-123	0.670072	5.76679e-38
Mycth_2084107	Hypothetical protein	26.9192	26.159	21.9287	45.3892	52.6251	48.7929	32.1143	29.7211	28.9196	8.22076	8.28527	8.63835	17.7054	16.1582	20.4034	49.8625	47.2227	47.6662	-1.5886	2.06785e-41	-1.81134	3.87251e-74	0.697139	7.0002e-13
Mycth_2084160	RNA recognition motif, RNP-1	59.59	67.6704	73.1764	46.2495	50.2805	46.6938	82.1112	74.613	80.3456	55.0323	53.7112	62.4872	89.3305	89.0171	93.2843	88.7913	85.2054	87.2799	-0.241511	0.00671001	0.549829	1.04947e-10	0.162317	0.0765424
Mycth_2084256	AAA ATPase, conserved site	130.093	133.865	136.119	191.98	204.534	197.678	197.772	197.325	189.261	140.894	139.88	139.216	206.37	212.216	218.467	174.688	173.824	177.083	0.0566162	0.244643	-0.272559	1.42291e-10	-0.13015	0.00422949
Mycth_2084292	Hypothetical protein	2.12948	2.15668	1.34823	3.40687	1.87234	2.5399	4.81117	4.57591	4.62359	1.45946	1.90115	1.4759	3.9429	4.44785	4.50926	3.67195	3.43821	3.42932	-0.229988	0.369849	0.351334	0.0928662	-0.387191	0.0641029
Mycth_2084467	Helicase, superfamily 1 and 2, ATP-binding	6.71215	6.22662	5.39633	5.10332	4.93088	5.13362	14.1542	12.2057	12.6686	6.58113	6.77929	6.73161	8.79005	8.19954	8.5268	7.13388	7.58507	7.31588	0.120304	0.315916	0.377633	0.000594554	-0.803028	3.6637e-16
Mycth_2084531	Mercuric reductase	170.087	164.528	177.576	295.533	318.892	288.46	228.143	226.7	235.103	1304.65	1210.27	1177.56	507.894	512.38	512.611	358.19	374.864	356.801	2.83527	0	0.390372	2.3069e-14	0.681886	2.54256e-40
Mycth_2084627	Mov34/MPN/PAD-1	81.9002	83.0374	86.6704	119.089	116.214	117.941	124.359	122.145	128.909	75.8539	80.5652	72.4905	137.48	142.628	139.368	113.52	110.629	111.517	-0.151002	0.00382883	-0.124658	0.0113626	-0.139309	0.00649635
Mycth_2084695	Hypothetical protein	1270.08	1405.79	1669.65	823.83	805.948	862.757	1144.68	1139.02	1061.69	443.094	438.983	443.138	481.302	481.397	489.204	1163.96	1151.24	1136.01	-1.72847	8.04766e-120	-1.15224	6.44879e-54	0.0676168	0.453007
Mycth_2084736	Amine oxidase	169.49	166.532	168.81	176.483	185.341	170.119	362.111	357.263	357.873	104.617	108.743	105.101	313.159	327.25	318.394	192.521	196.25	198.813	-0.67817	6.21176e-57	0.47674	1.69627e-30	-0.852095	2.19823e-95
Mycth_2084777	Hypothetical protein	10.7074	10.9016	7.50135	11.3117	13.7492	14.3359	6.67842	6.67696	7.08225	6.17952	3.89587	4.60034	5.05708	5.58884	5.65315	6.04363	6.23405	6.1923	-0.988075	7.89253e-09	-1.64536	3.92502e-24	-0.125221	0.544083
Mycth_2085008	Hypothetical protein	349.829	349.31	409.986	512.277	534.897	497.065	741.58	753.697	739.327	248.528	238.95	224.519	894.978	871.124	876.143	1141.81	1133.99	1116.68	-0.654962	4.05752e-26	0.401774	5.89184e-11	0.624953	1.65332e-24
Mycth_2085059	Amino acid-binding ACT	316.803	307.906	333.987	257.514	246.323	269.902	273.768	268.964	295.954	310.468	304.721	329.02	402.118	405.089	416.809	320.007	321.915	320.151	-0.0353623	0.597865	0.289358	3.22587e-07	0.220085	0.000187373
Mycth_2085328	Cysteine, histidine-dependent amidohydrolase/peptidase	78.4328	75.343	73.7111	87.4099	80.1263	90.7667	19.8829	19.731	17.8426	116.805	104.394	99.677	9.9482	9.01752	9.09269	21.6544	23.1666	22.8374	0.483361	1.87837e-13	-3.57491	0	0.25969	0.00265081
Mycth_2085453	Rhamnose mutarotase	21.6676	21.8889	21.4865	35.324	36.7785	34.5376	23.6461	23.0366	23.9985	28.6433	26.9177	29.1956	29.931	29.0353	28.2307	32.8	31.2409	31.3043	0.36909	5.91829e-08	-0.663833	1.1412e-25	0.454211	9.24088e-12
Mycth_2085599	Hypothetical protein	141.308	142.298	117.045	233.039	226.38	230.822	188.717	189.686	197.364	195.608	206.494	204.349	267.085	263.759	269.894	286.847	282.207	282.282	0.587649	1.28898e-27	-0.158455	0.00401484	0.586637	6.3951e-28
Mycth_2085772	Hypothetical protein	9.38661	7.05261	11.715	19.1846	17.8107	20.85	21.7475	25.1454	24.8827	53.1764	52.7654	53.6066	25.0701	24.0266	24.8272	31.7818	32.3488	32.0475	2.48154	6.17708e-108	-0.0178854	0.893203	0.444683	0.000101716
Mycth_2085895	DNA/pantothenate metabolism flavoprotein, C-terminal	77.3657	83.0191	96.2894	85.358	83.2875	85.4133	67.7978	60.3919	63.9464	87.2773	87.9179	83.074	78.0818	82.8296	83.324	74.2707	80.54	76.9557	-0.00665838	0.953035	-0.429455	1.97126e-08	0.292333	0.000289889
Mycth_2085975	Protein of unknown function UPF0016	15.8103	16.5732	15.0079	25.0831	21.9581	25.3052	43.091	44.9068	45.5343	18.383	17.4443	16.4199	39.8005	38.2244	36.4323	36.0504	35.8343	36.7587	0.129953	0.0750178	0.290536	2.93853e-06	-0.275508	5.94463e-06
Mycth_2086155	6-phosphogluconate dehydrogenase, C-terminal-like	14.3002	13.5188	14.2445	21.3446	23.6484	21.3691	11.7478	12.8378	14.0264	16.4587	17.952	17.1467	29.62	28.3707	27.9006	13.6379	16.1422	14.8636	0.278951	0.000916713	-0.00146444	0.989526	0.229122	0.0094436
Mycth_2086212	Transcription initiation factor IIA, gamma subunit, N-terminal	57.4049	63.6948	58.0992	188.829	183.671	190.996	97.2812	90.9177	101.238	90.7688	90.893	88.3722	122.34	121.918	133.314	114.533	119.343	117.491	0.579573	3.74442e-22	-0.950541	2.92976e-69	0.30048	2.71609e-07
Mycth_2086248	Adenylate kinase, zinc-finger lid region	158.391	161.119	165.587	178.95	161.145	180.429	89.3775	92.8802	83.1243	239.238	242.396	238.013	139.813	139.956	138.724	151.056	149.738	151.156	0.555612	3.40774e-31	-0.686926	1.74197e-46	0.791481	3.20305e-59
Mycth_2086391	Heat shock protein Hsp70	338.964	358.254	361.711	237.925	222.305	248.764	464.354	455.346	430.067	493.901	484.383	511.437	314.932	310.988	311.488	385.025	378.147	385.852	0.479626	3.79282e-23	0.0306079	0.579338	-0.209601	3.31028e-05
Mycth_2086451	DNA mismatch repair, conserved site	11.0197	10.7547	10.9029	12.8924	14.6177	12.7286	18.1596	20.9007	19.7695	12.2796	12.5329	11.7647	19.1873	19.7362	21.7984	17.5621	16.7382	15.9004	0.148692	0.106269	0.218932	0.00857714	-0.204649	0.0163631
Mycth_2086470	Ribosomal protein L23/L15e, core	121.603	122.932	129.495	207.7	219.648	216.832	164.12	156.182	172.048	130.918	140.427	135.675	171.406	173.527	180.668	163.491	166.475	169.058	0.107557	0.0819681	-0.666485	4.71536e-34	0.0408335	0.550685
Mycth_2086520	Cell division/GTP binding protein	216.092	220.224	257.048	217.425	205.383	226.667	328.418	333.263	305.432	233.685	232.818	227.067	235.428	231.253	240.189	274.696	266.498	275.823	-0.014592	0.861741	-0.250235	0.000136164	-0.22049	0.00118063
Mycth_2086714	PAS fold-3	16.7485	16.1339	16.2914	26.4961	24.134	25.1829	37.0886	41.36	35.5531	19.4984	20.1326	20.7016	45.8058	46.4246	45.5758	36.9263	36.0869	37.4252	0.280696	5.20468e-05	0.489671	2.34477e-15	-0.0216879	0.786227
Mycth_2086729	Deoxyribonuclease, TatD-related	39.8892	38.8205	30.835	32.6211	32.1844	32.6793	28.1008	29.1387	29.1505	18.9005	18.3641	17.8849	48.4893	46.7443	47.9833	32.5515	28.0144	31.328	-0.999819	1.13513e-34	0.182138	0.0244808	0.112111	0.220506
Mycth_2086739	Hypothetical protein	60.14	68.662	86.3131	65.822	62.5036	69.1286	80.6716	78.2728	67.8477	54.9839	53.0776	50.7817	64.6034	64.4873	66.5096	117.743	119.479	121.543	-0.45424	9.19603e-06	-0.385923	0.000141424	0.684787	7.37232e-12
Mycth_2086765	Hypothetical protein	46.3563	45.8173	49.2415	67.801	60.9278	69.9518	57.2536	55.4609	57.5634	50.6338	46.2546	49.3957	89.6433	86.3709	96.8105	59.5044	58.5038	62.4826	0.0349744	0.684681	0.0854755	0.23772	0.105614	0.177887
Mycth_2086777	ATPase, V1/A1 complex, subunit F	154.011	144.917	130.149	224.217	221.166	212.659	162.554	164.201	173.365	135.17	113.964	124.056	229.057	232.473	224.83	169.55	167.431	180.821	-0.212541	0.00114014	-0.312104	4.32041e-07	0.0720941	0.319839
Mycth_2086920	Hypothetical protein	161.025	169.336	164.954	321.991	310.658	331.451	220.459	219.356	261.715	237.863	198.452	184.828	236.001	214.583	224.85	247.376	238.68	226.426	0.313444	0.000237598	-0.886026	1.79322e-28	0.0439692	0.670286
Mycth_2086957	Oxidative stress survival, Svf1-like	93.7356	93.6342	102.443	108.151	105.079	108.726	127.715	126.757	126.388	73.3952	72.4007	71.7162	141.212	136.192	140.003	125.441	123.42	119.238	-0.428624	1.7435e-17	0.00192493	0.975103	-0.0262885	0.669178
Mycth_2087011	Hypothetical protein	13.9172	11.5312	13.9775	17.9978	19.1804	16.1608	25.6734	25.7123	25.3121	16.2939	17.4261	16.508	37.3924	39.9762	38.8389	30.4294	30.8335	28.1687	0.331728	0.000307482	0.748815	1.03892e-19	0.244961	0.00457932
Mycth_2087100	SAICAR synthetase	86.6992	79.4754	84.3093	102.667	95.6282	99.8428	91.0625	94.075	91.7742	87.0221	87.4151	87.8005	70.3796	71.5375	75.8811	90.8728	83.863	76.7192	0.0521765	0.477254	-0.825706	1.12324e-39	-0.114882	0.102499
Mycth_2087157	Hypothetical protein	64.3557	64.74	64.6535	79.0155	81.0849	80.6156	113.996	110.419	114.123	58.6381	50.2378	48.2914	89.2258	92.1753	90.1437	87.6221	86.014	91.2776	-0.313335	3.35407e-07	-0.19884	0.000698012	-0.331975	7.77872e-09
Mycth_2087238	Hypothetical protein	54.4329	53.8858	52.8837	132.255	138.687	138.275	66.6865	60.8627	68.7461	81.7297	65.2615	67.3424	80.8147	90.2358	85.2772	78.2956	87.5597	79.4754	0.399056	1.11808e-06	-1.04738	1.3144e-43	0.342593	2.96575e-05
Mycth_2087375	Protein of unknown function DUF1479	41.4632	40.709	35.4145	61.0429	62.654	61.7716	20.6887	19.6611	21.5959	18.2567	17.3807	17.8057	46.9921	45.5136	43.7331	22.6616	21.4645	21.3103	-1.14852	1.58764e-77	-0.817866	3.31168e-47	0.100926	0.162436
Mycth_2087474	Anticodon-binding	98.1007	100.163	97.4534	97.4118	99.9427	94.5994	128.58	123.303	119.934	101.565	98.066	94.9633	147.318	146.007	146.4	111.313	108.779	107.976	-0.018258	0.720476	0.217513	1.18886e-07	-0.157442	0.000220873
Mycth_2087521	Hypothetical protein	70.0805	72.6538	47.058	113.395	111.047	122.91	64.0192	55.559	61.4133	42.0609	30.7838	41.0267	66.2494	70.0683	64.057	63.1669	60.7984	64.2228	-0.743305	4.47798e-09	-1.16583	3.06894e-22	0.0780449	0.61018
Mycth_2087754	GCN5-related N-acetyltransferase	29.2452	25.184	27.1902	60.0689	57.717	60.3434	78.2865	73.5432	78.5967	25.4335	26.3629	21.4628	218.747	203.98	211.186	39.2804	45.8521	40.8076	-0.170414	0.0715152	1.45882	5.68473e-95	-0.85065	3.86152e-29
Mycth_2087774	Hypothetical protein	17.2301	12.723	10.4375	33.4007	34.5164	27.2379	30.1171	29.8754	35.879	20.3756	20.7763	22.9488	31.5295	30.4802	29.755	31.0836	33.7477	36.3141	0.656483	3.85339e-06	-0.426667	0.00149622	0.0972406	0.541884
Mycth_2087807	alpha-glucosidase	5.27468	5.7963	5.6242	8.49208	8.51956	8.8958	11.8007	11.8386	10.4833	6.35789	6.07447	7.30159	17.3019	16.8283	17.9026	13.3795	13.4319	13.8481	0.227599	0.0140231	0.633528	5.11255e-16	0.276903	0.000624219
Mycth_2087998	RNA recognition motif, RNP-1	104.566	112.694	97.7691	68.7548	62.9005	70.7891	151.098	148.173	133.996	132.774	123.707	132.707	153.087	155.413	158.207	87.1618	88.2183	89.8976	0.293798	3.61875e-07	0.832931	5.01234e-49	-0.684924	1.07378e-33
Mycth_2088056	Heat shock protein DnaJ, N-terminal	22.0078	24.0994	20.5304	32.3688	30.3803	28.5512	22.5188	24.2478	30.3154	22.4088	18.3982	17.9843	31.5584	35.3543	33.0611	24.5997	27.3646	28.1966	-0.189779	0.128653	-0.242038	0.0328985	0.0743372	0.5874
Mycth_2088086	ATPase, F1/V1/A1 complex, alpha/beta subunit, nucleotide-binding	859.656	848.07	803.576	751.911	708.58	744.299	718.665	703.723	675.411	833.404	842.555	869.191	644.037	642.362	654.903	628.319	637.488	651.935	0.00744341	0.883582	-0.556143	1.72936e-48	-0.106869	0.00976536
Mycth_2088125	Clathrin adaptor, sigma subunit/coatomer, zeta subunit	140.966	137.537	106.949	168.078	172.372	182.719	148.175	145.247	149.879	85.7433	89.7545	79.1224	174.111	177.04	182.649	146.152	148.76	134.755	-0.60862	5.50783e-15	-0.343522	6.33263e-06	-0.0224539	0.823419
Mycth_2088191	F-actin capping protein, beta subunit	124.456	117.475	106.072	117.004	113.784	114.891	145.763	147.094	169.082	93.4232	88.7117	79.9048	204.645	204.675	212.324	135.107	132.459	136.402	-0.421145	3.87977e-10	0.473887	2.82392e-13	-0.171943	0.0140958
Mycth_2088202	Hypothetical protein	39.9712	37.4588	37.8848	62.9972	54.9428	62.8985	63.2311	66.6599	62.1867	45.5439	51.5529	46.2337	34.9384	34.7691	31.6453	58.6649	57.4511	57.5979	0.299757	9.6245e-06	-1.20679	1.24207e-76	-0.121752	0.0883271
Mycth_2088290	HSP40/DnaJ peptide-binding	259.436	271.614	265.742	182.501	159.706	187.187	323.113	322.116	319.275	295.452	284.694	273.913	208.953	210.378	207.01	229.793	224.053	228.698	0.0868974	0.0874721	-0.129291	0.00834968	-0.476251	3.55e-24
Mycth_2088454	NAD(P)-binding	101.946	94.9027	97.2888	60.5902	54.2289	60.8722	75.1818	71.1907	75.3218	85.4833	83.6558	88.6688	128.289	128.661	133.97	60.8508	62.7434	62.2478	-0.20341	0.000325935	0.781949	9.46814e-46	-0.232885	7.80807e-05
Mycth_2088473	Ribosomal protein S17	1583.42	1504.3	1532.4	1881.44	1947.09	1893.69	1172.28	1143.96	1197.73	1166.73	1117.44	1091.79	1310.98	1277.53	1288.43	1377.75	1394.15	1389.43	-0.465994	9.39566e-39	-0.934615	3.15392e-154	0.26625	3.26132e-13
Mycth_2088766	Basic helix-loop-helix dimerisation region bHLH	10.5596	12.4745	11.6844	20.499	21.0328	22.9288	24.3984	26.1845	19.6102	20.3689	21.0088	18.2926	30.0123	29.4449	28.7589	29.1318	28.6871	29.3811	0.768314	6.63332e-17	0.0804803	0.406696	0.337963	0.000225955
Mycth_2088816	Glycosyltransferase Family 66 protein	62.59	65.2386	63.8773	80.9896	79.1415	79.9142	59.048	59.1826	57.1373	36.5387	39.1612	41.1705	64.6763	67.7468	70.0473	73.735	67.6784	70.3093	-0.727466	3.74704e-38	-0.61834	6.16037e-30	0.295017	2.1219e-07
Mycth_2088876	RNA 3'-terminal phosphate cyclase, insert region	25.0471	20.5069	18.4284	9.39805	9.76322	10.7213	32.7673	37.0981	36.2771	16.8294	17.052	17.4865	27.0021	23.4547	23.2894	15.0865	17.8216	16.9572	-0.32845	0.00335747	0.931757	1.05692e-16	-1.06884	2.40041e-24
Mycth_2088965	Prefoldin	30.1183	32.4473	34.6528	63.2259	65.6234	60.0361	53.3985	55.0344	53.9873	38.8691	40.3569	37.5947	50.5698	56.3872	55.0296	57.8163	58.9573	55.2338	0.250046	0.000380289	-0.594835	2.11378e-20	0.105695	0.149028
Mycth_2089049	Staphylococcal nuclease (SNase-like)	42.3666	38.726	31.3212	35.7984	44.1843	34.511	31.7206	35.8462	38.0795	37.1932	34.3731	32.9568	48.7555	46.5577	43.9648	44.6771	45.3491	48.2151	-0.115438	0.321024	-0.0916651	0.415861	0.409691	0.000124465
Mycth_2089137	Protein kinase, core	10.9218	10.7799	10.3873	13.2848	13.9725	14.739	12.962	10.9368	13.4219	7.84503	6.7126	6.71872	20.4951	21.7664	18.3474	12.9733	12.8703	14.0056	-0.601873	2.94646e-06	0.158542	0.176778	0.111947	0.40915
Mycth_2089163	WD40 repeat	17.5371	18.7624	20.4646	22.4617	22.0132	24.7617	40.9265	42.7758	39.9489	23.4593	21.0319	20.6658	56.6717	54.7065	55.993	46.2814	44.605	42.5083	0.185098	0.0205647	0.901948	3.74606e-38	0.13341	0.0761388
Mycth_2089183	Fungal transcriptional regulatory protein, N-terminal	24.7484	26.2865	29.0395	29.1136	25.6053	32.1951	53.469	51.3585	44.2602	26.8321	26.6638	28.0412	62.3214	61.5734	63.3135	65.736	65.6484	62.2533	0.0116331	0.921522	0.735632	1.06994e-18	0.400615	2.36837e-06
Mycth_2089196	Tyrosine protein kinase, active site	15.7422	16.1904	16.7092	21.293	22.3673	23.7126	34.3848	33.0246	30.9963	17.9558	19.7659	19.4016	34.4494	32.5771	33.531	31.65	31.3648	29.7324	0.216576	0.00327791	0.205521	0.00262047	-0.0615548	0.425695
Mycth_2089248	Thioredoxin-related	148.503	138.608	126.06	173.78	174.987	173.683	92.7406	88.8909	103.549	78.6756	72.782	75.7938	104.075	106.378	110.591	113.496	109.945	104.685	-0.87374	2.62086e-39	-1.07547	1.36394e-62	0.223737	0.0015648
Mycth_2089267	Heat shock protein Hsp70	208.824	214.467	238.237	164.299	157.417	167.852	201.887	203.858	189.751	164.885	153.878	153.158	195.515	193.786	189.069	122.074	120.459	123.814	-0.501898	7.40445e-20	-0.132006	0.0211186	-0.678087	8.51067e-35
Mycth_2089286	RNA 3'-terminal phosphate cyclase	13.0125	11.2496	9.45292	9.69802	12.143	11.6917	15.1442	15.2165	16.5978	11.6836	12.2148	12.6156	10.9934	10.8543	9.6688	13.371	13.6425	12.8786	0.10392	0.428406	-0.461527	8.72651e-05	-0.213705	0.0811384
Mycth_2089545	Short-chain dehydrogenase/reductase SDR	16.1902	16.5139	19.2199	33.6632	35.4571	32.9696	54.9551	50.9635	56.9098	15.1623	18.8336	18.6575	51.244	49.1815	52.1272	21.0236	23.7881	22.2709	0.00128318	0.998311	0.205873	0.0291192	-1.25854	1.44222e-42
Mycth_2089588	Hypothetical protein	41.3583	46.1428	47.4893	29.2215	24.742	26.8004	70.7973	73.5108	66.4394	46.3521	39.8077	40.0425	77.3731	77.2844	72.3319	104.506	101.149	107.75	-0.110722	0.169329	1.11866	3.75922e-53	0.595647	3.79884e-17
Mycth_2089610	Hypothetical protein	50.5972	46.1507	49.2729	48.0126	48.3577	47.821	51.6047	53.571	57.392	70.4559	65.458	60.8058	56.913	53.1005	56.8265	63.8382	68.3441	63.5046	0.416063	3.98463e-10	-0.162903	0.019068	0.288815	2.12522e-05
Mycth_2089701	Calcium-binding EF-hand	1.22111	1.20966	1.54297	1.85667	1.63726	2.8911	9.21131	8.97219	8.03398	1.65991	1.71998	1.95187	6.884	7.9921	8.16483	8.93446	7.42256	7.76266	0.402176	0.0633186	1.48878	1.06737e-18	-0.095135	0.600101
Mycth_2089733	Amino acid transporter, transmembrane	15.0842	15.1176	15.774	23.6264	22.2591	25.0528	39.332	40.263	39.5012	29.7097	29.5035	31.3223	39.7899	41.3844	44.1825	37.9127	35.1687	36.7638	0.963293	1.02611e-47	0.4497	1.77323e-12	-0.0935708	0.182456
Mycth_2089819	Hypothetical protein	19.793	22.8261	24.7915	23.1162	19.6661	24.5208	40.618	42.4021	38.2108	36.1706	35.2571	35.0469	24.1318	22.6285	23.2127	27.6926	28.6381	28.2718	0.644551	9.8395e-14	-0.314815	0.000518367	-0.49571	1.01352e-08
Mycth_2089827	GOLD	226.567	217.192	214.698	386.928	448.913	387.555	257.125	251.78	271.866	164.701	159.04	156.506	302.15	295.846	305.84	284.404	296.14	299.38	-0.468212	6.28133e-15	-0.810395	4.08872e-45	0.194374	0.00177096
Mycth_2089843	Basic-leucine zipper (bZIP) transcription factor	27.4653	31.5203	27.7797	28.5171	25.435	30.3441	39.5375	38.0173	37.0034	34.199	31.7338	30.6241	55.5466	52.9675	57.4753	31.7052	34.2516	30.7549	0.143532	0.077889	0.606285	1.44404e-16	-0.221157	0.00503265
Mycth_2089931	Major facilitator superfamily	7.93915	7.88754	7.82023	14.319	15.7226	14.2189	16.0503	16.6738	16.7932	8.39664	9.64577	8.57284	17.0816	17.5737	18.6522	32.3394	31.8683	32.4891	0.154126	0.117868	-0.106164	0.202397	0.987598	8.97089e-43
Mycth_2089975	Homeodomain-like	2.53813	2.40335	3.84162	12.2018	11.0952	14.2845	13.1241	13.6622	13.4722	4.8432	3.56715	3.33371	8.39825	7.20007	6.39325	10.0666	7.68594	8.4414	0.402702	0.0894787	-1.14296	8.38316e-11	-0.59445	0.00109634
Mycth_2090056	PUA	94.5191	94.9541	80.063	67.2875	67.6516	65.8553	155.935	160.696	165.764	87.7572	90.7489	83.1685	83.7791	80.1057	83.9443	102.274	107.26	108.228	-0.0539618	0.391852	-0.0695553	0.249335	-0.580196	4.40157e-27
Mycth_2090061	Nitrilase/cyanide hydratase and apolipoprotein N-acyltransferase	4.69315	5.02865	4.13162	8.66019	8.92932	9.17417	7.57713	9.02651	7.70785	6.10492	5.85781	8.17271	9.38015	8.34856	8.6859	11.9423	10.5363	11.4516	0.528469	0.000262984	-0.391848	0.00299207	0.506516	0.000126089
Mycth_2090388	Phosphatidylethanolamine-binding protein PEBP	90.6312	94.5984	96.3819	66.6953	67.4608	63.8641	91.9827	95.0195	92.5482	75.7382	78.5129	74.6044	89.007	90.8908	85.3558	87.9035	83.8863	84.6826	-0.313263	1.92189e-10	0.0486137	0.371773	-0.101159	0.0581728
Mycth_2090403	Protein of unknown function DUF250	61.3362	63.7897	72.6555	82.191	87.0714	83.2209	60.7617	58.6477	59.0822	59.7303	63.0071	60.9734	68.6654	68.379	68.6246	68.8842	67.7501	68.8113	-0.121812	0.0829528	-0.668978	6.73624e-26	0.225387	0.000987784
Mycth_2090548	Ubiquitin-conjugating enzyme, E2	79.8468	83.2977	81.5587	97.9001	90.9041	92.4344	161.009	163.22	163.504	60.5918	56.381	55.1583	70.9186	67.1698	69.7945	102.372	99.6883	100.904	-0.519682	4.77795e-28	-0.809154	5.17936e-70	-0.664285	4.86917e-53
Mycth_2090554	Glutamate/phenylalanine/leucine/valine dehydrogenase	249.043	255.293	230.125	90.0425	83.9227	92.1772	715.8	731.1	699.621	36.0069	31.8485	33.1927	113.528	115.77	112.522	193.305	187.866	196.3	-2.87232	0	-0.0109967	0.837058	-1.87149	0
Mycth_2090568	Hypothetical protein	531.495	497.007	518.648	824.432	798.916	808.092	611.978	629.448	659.012	388.859	343.93	329.611	616.365	611.02	613.385	614.509	629.815	628.769	-0.556233	1.08868e-28	-0.774196	2.57589e-56	0.00142481	0.986855
Mycth_2090577	ATPase, F1/V1/A1 complex, alpha/beta subunit, nucleotide-binding	114.446	110.527	106.558	98.7182	99.2425	98.2714	124.717	121.952	125.21	95.8794	93.4815	94.0839	136.84	142.274	137.534	100.551	105.155	107.559	-0.23862	2.92939e-09	0.119352	0.00319744	-0.225756	2.06584e-08
Mycth_2090608	NAD(P)-binding	65.3305	55.9829	52.3182	46.3195	49.0523	42.6449	65.0512	63.7877	74.0102	65.4127	61.325	60.0196	47.8139	48.7289	50.3421	55.6364	57.1204	51.668	0.0932441	0.314205	-0.284186	0.000911753	-0.281304	0.00114897
Mycth_2090611	Amino acid permease-associated region	4.50135	5.61154	6.57286	7.43076	6.49871	6.8444	12.131	11.3949	10.8196	10.784	9.66777	9.77802	5.54236	5.77456	5.46172	9.4246	9.91136	9.65193	0.841313	3.11871e-13	-0.680152	1.22109e-08	-0.221716	0.0650321
Mycth_2090680	DNA polymerase alpha, subunit B N-terminal	16.4142	16.5366	14.0947	15.9125	15.5636	13.9331	22.5897	22.545	22.7094	12.7746	11.6229	11.415	38.0201	39.303	38.1315	21.7191	20.9026	20.3577	-0.402952	9.47184e-09	0.972105	4.95664e-52	-0.0841965	0.257108
Mycth_2090891	Barwin-related endoglucanase	531.06	541.099	700.639	1067.56	1119.17	1099.34	361.042	338.731	383.435	2495.26	2657.67	2650.69	399.092	410.913	412.206	1266.62	1317.59	1308.56	2.12254	9.40879e-138	-1.79976	1.77762e-98	1.8675	2.23551e-105
Mycth_2090897	Hypothetical protein	22.3478	24.5256	22.271	20.1548	17.6692	18.3062	19.7855	22.6533	23.4125	11.6325	11.0802	14.4857	28.4722	28.4531	28.094	29.8328	33.3937	28.8785	-0.907175	8.66436e-19	0.226356	0.0263643	0.505798	2.71371e-07
Mycth_2090929	Flavin reductase-like, FMN-binding	49.7879	42.7229	39.5592	65.4404	70.5575	71.0978	51.5313	53.088	53.3098	61.5562	63.9966	65.2841	73.1107	66.8675	64.1576	58.5941	62.2817	60.7498	0.519102	1.03284e-11	-0.393523	1.25711e-07	0.223714	0.00538269
Mycth_2090930	Hypothetical protein	86.9268	88.7415	76.4377	71.2356	71.4577	76.1628	72.2421	69.6348	84.5537	87.5759	75.0932	76.9171	75.0552	77.9478	77.8316	84.4038	79.9899	87.8037	-0.0841883	0.341825	-0.295351	0.00022932	0.175777	0.039866
Mycth_2091001	Ribosomal protein S9	168.48	159.366	160.509	176.731	179.766	166.987	175.203	170.361	186.867	181.056	172.552	178.935	208.191	204.38	215.933	188.522	192.155	188.63	0.112047	0.035351	-0.109611	0.0338782	0.118357	0.0282351
Mycth_2091453	Ribosomal protein L7Ae	85.0395	84.729	76.7108	76.6114	74.8366	79.1627	134.854	138.509	138.06	69.9313	64.8597	58.0312	87.0426	86.6943	87.5052	108.596	98.8736	108.632	-0.365823	3.82683e-10	-0.19247	0.00102494	-0.35757	2.58796e-10
Mycth_2091473	Cytochrome bd ubiquinol oxidase, 14 kDa subunit	730.224	707.751	716.564	1002.03	1053.46	973.251	761.061	716.682	796.635	852.519	879.717	847.964	744.371	763.069	795.117	924.363	981.211	944.434	0.247011	1.84178e-06	-0.768594	1.75359e-53	0.347451	1.34903e-11
Mycth_2091486	AMP-dependent synthetase and ligase	26.3699	25.1779	26.8043	33.5971	35.8053	34.3085	42.1239	39.6098	39.9416	48.6999	44.8292	49.362	39.1076	38.8369	40.4129	39.165	36.6364	39.8278	0.85303	1.31525e-41	-0.182805	0.00512065	-0.0511173	0.499584
Mycth_2091488	Major sperm protein	159.889	157.605	133.898	165.735	157.286	166.234	118.596	118.002	119.683	116.05	104.238	106.961	102.941	100.92	101.845	113.2	116.999	118.362	-0.474958	8.31323e-19	-1.05096	5.21948e-88	-0.00940634	0.899397
Mycth_2091570	Protein of unknown function DUF6, transmembrane	3.59442	3.05758	1.86341	5.0311	3.99399	4.53216	8.6212	8.12667	8.7725	3.59667	3.41391	3.22848	9.48093	10.0931	8.39631	6.85202	6.16	5.65318	0.26193	0.174225	0.673746	1.88977e-05	-0.427241	0.00823633
Mycth_2091689	Ribosomal protein S6	106.822	92.9101	97.8468	139.67	140.126	144.026	140.654	140.318	148.049	88.4037	86.8995	79.4095	123.582	122.836	118.626	135.17	142.327	141.424	-0.238155	6.07559e-05	-0.587879	1.99486e-26	-0.0127618	0.865659
Mycth_2091974	Transport protein particle (TRAPP) component, Bet3	17.2622	17.3402	13.5685	24.2206	20.7928	23.6892	37.0815	37.8719	37.6388	16.8332	17.33	16.926	34.721	36.6326	37.1451	41.3344	39.2924	42.2294	0.0751665	0.473366	0.287746	0.000575363	0.148221	0.0842054
Mycth_2091985	Cyclin-like F-box	9.15971	9.07578	9.55326	15.663	13.9227	14.65	22.8927	23.661	22.0337	15.2757	14.647	15.1427	31.5633	32.6788	33.6432	24.4291	22.9224	23.6347	0.683145	3.04553e-23	0.773284	8.32607e-36	0.0736342	0.296042
Mycth_2092086	Sterol desaturase	135.634	136.056	189.224	139.251	138.632	141.945	145.444	134.953	142.694	133.065	138.06	141.058	79.3479	74.5822	84.6228	167.704	174.371	175.406	-0.177709	0.0997878	-1.18829	2.44651e-33	0.312779	0.00302952
Mycth_2092214	Hypothetical protein	12.3008	13.7987	11.4559	25.4389	23.922	25.4452	18.0785	18.9494	18.7427	17.0631	15.3127	15.4663	29.5604	26.534	26.9444	25.1995	22.2322	22.7926	0.340414	3.18968e-05	-0.221908	0.00292511	0.3563	3.79203e-06
Mycth_2092294	Hypothetical protein	12.8008	12.8082	8.9076	14.9134	13.9525	14.1409	17.2596	18.1719	21.1985	14.0959	15.6889	11.887	17.6963	16.6537	16.5952	16.4661	16.6935	14.1831	0.262844	0.0507757	-0.128462	0.338099	-0.236452	0.0785687
Mycth_2092357	Hypothetical protein	12.5014	13.7145	14.867	17.0591	14.8625	15.1007	35.0456	32.0663	32.9218	18.4189	20.6199	21.001	33.0783	32.8819	35.9117	30.45	31.3704	31.1377	0.531923	3.06986e-10	0.742258	6.40099e-20	-0.083679	0.364467
Mycth_2092438	PHF5-like	52.9331	54.2059	44.5903	96.7365	90.6773	93.6149	97.3824	94.4349	95.0562	71.7848	63.8076	61.2738	76.9745	73.4868	76.2809	82.7488	84.1225	82.1651	0.366896	9.28317e-08	-0.682536	7.26778e-27	-0.181561	0.00764116
Mycth_2092577	Ras GTPase	54.4157	61.6852	48.3894	100.947	92.6615	95.4913	109.104	108.129	108.116	45.3416	42.2932	39.3182	90.5196	91.5007	86.1897	81.7853	86.2237	84.0456	-0.382784	4.29794e-08	-0.480607	6.12637e-14	-0.346	1.36947e-07
Mycth_2092688	AMP-dependent synthetase and ligase	24.8733	20.3103	17.5508	18.4584	16.419	18.9666	20.1682	21.2323	21.1881	20.9701	19.7181	20.5624	26.6581	25.4287	25.2957	19.8253	21.6488	19.3023	-0.0451	0.685641	0.15143	0.118802	-0.0198552	0.874486
Mycth_2092861	Hypothetical protein	500.019	535.158	481.814	446.171	411	458.542	605.134	603.65	582.794	720.094	676.34	715.749	728.142	727.845	721.804	620.844	623.047	632.38	0.465772	1.25624e-27	0.354735	1.31267e-16	0.0892748	0.0596661
Mycth_2093040	Amino acid permease-associated region	7.07239	7.01763	7.16418	13.2041	11.1602	13.0734	15.3111	17.4285	14.9538	5.85582	5.90177	6.94442	25.3842	25.1318	24.511	19.7182	18.3097	17.7465	-0.200766	0.0819681	0.631764	1.47721e-12	0.251763	0.00770333
Mycth_2093073	PUA	52.8976	51.1695	45.6579	78.6217	78.1066	82.565	109.387	107.69	113.699	52.3985	49.7952	45.6897	74.2413	77.0512	78.6837	65.5781	68.7994	65.4705	-0.0281654	0.733381	-0.429527	3.74114e-12	-0.705247	5.87691e-31
Mycth_2093133	Nickel/cobalt transporter, high-affinity	6.71863	7.14355	6.33723	4.37604	4.1465	4.10287	9.00944	10.0063	8.44901	1.49971	2.14344	1.61147	7.74719	6.74744	6.65751	6.05962	6.70058	7.61027	-1.96325	3.24469e-36	0.370933	0.00729347	-0.409809	0.00165763
Mycth_2093327	HAD-superfamily hydrolase, subfamily IIIA	3.41222	3.70394	3.97582	4.08932	4.03876	4.19779	6.42537	7.60847	5.979	3.97226	4.67761	4.30357	6.93556	7.33239	7.48125	5.77313	6.55903	5.67612	0.205455	0.160939	0.447007	0.000535376	-0.125728	0.376523
Mycth_2093591	Hypothetical protein	109.493	115.314	131.331	129.421	139.637	146.969	255.153	225.477	221.585	152.549	168.904	157.865	162.884	154.311	158.346	197.589	228.999	214.67	0.412923	3.14883e-06	-0.179662	0.046781	-0.108921	0.261765
Mycth_2093728	Ubiquitin interacting motif	9.9393	11.5977	8.99876	16.2473	13.0024	16.4358	14.5218	14.8418	12.8041	11.768	11.4488	10.6336	14.8608	16.1501	15.1762	16.5169	16.3948	16.3136	0.139353	0.189994	-0.35486	0.000155406	0.247625	0.0124869
Mycth_2093740	Zinc finger, C2H2-type	29.5726	28.15	24.7594	41.4141	44.1964	43.4058	47.422	46.9229	45.9535	54.1388	56.5277	53.0337	51.8127	53.9409	51.5948	42.608	44.8868	43.2736	0.977406	6.53719e-66	-0.0862702	0.150696	-0.0789518	0.221979
Mycth_2093808	Peroxisome membrane anchor protein Pex14p, N-terminal	37.1087	37.8403	38.9886	39.8242	38.716	39.7259	47.092	47.5556	51.1253	29.1225	24.5092	26.5219	57.269	60.1395	60.3685	60.5848	63.6148	61.233	-0.519157	7.5813e-15	0.215512	0.000779573	0.368379	3.80352e-09
Mycth_2094032	Phospholipid methyltransferase	93.2269	86.0699	81.9301	58.255	59.0908	57.2724	58.6257	61.6997	61.4121	59.6339	47.2452	47.1593	74.868	74.3549	73.7241	59.3509	59.4232	60.6048	-0.772865	1.02894e-27	-0.0205727	0.805226	0.00344242	0.975433
Mycth_2094250	NAD(P)-binding	2.125	1.92958	2.10628	10.3478	10.0313	10.0997	8.72244	8.73152	8.67719	9.47838	8.10895	6.56868	11.4202	10.7431	11.8925	14.2958	12.5736	13.2262	1.9594	9.20214e-36	-0.213603	0.0875118	0.641519	1.0929e-07
Mycth_2094324	beta-galactosidase	11.6697	11.5583	7.84691	9.21966	9.94723	8.30827	6.4832	6.23925	7.01667	5.67497	7.16586	6.23084	11.3448	9.45434	9.19504	5.02725	5.04531	4.79362	-0.714063	1.20447e-07	-0.247752	0.0714693	-0.387399	0.00854186
Mycth_2094326	Bacterial surface antigen (D15)	91.9486	87.6584	88.7128	79.5796	84.7431	81.8272	96.5448	97.847	105.65	84.0738	89.9444	92.5163	111.861	121.158	123.628	102.073	102.306	105.882	-0.0226509	0.762782	0.161979	0.00892406	0.0701099	0.314154
Mycth_2094591	Alcohol dehydrogenase, zinc-binding	2.23572	2.54526	1.0544	5.58937	5.32518	5.09917	4.59463	5.21155	6.16968	23.0004	22.9325	24.3331	10.189	8.52231	10.5428	5.35475	4.35264	5.16515	3.59419	2.78455e-94	0.494483	0.00239871	-0.0839139	0.691839
Mycth_2094697	Hypothetical protein	126.1	119.976	87.1087	99.2754	90.8674	92.5994	115.86	118.331	130.043	84.6439	73.9328	71.2287	108.214	113.511	107.66	124.345	125.603	125.487	-0.545964	4.71316e-09	-0.152209	0.118073	0.0659123	0.556513
Mycth_2094824	Haem peroxidase, animal	1.25684	1.50597	1.68263	1.35738	1.92072	1.45356	1.7634	1.9124	1.93395	0.960124	1.21707	0.98589	2.40353	2.33107	2.08907	1.41306	1.79008	1.96546	-0.51113	0.0122407	0.152783	0.440201	-0.101654	0.65219
Mycth_2094933	Protein kinase ATP binding, conserved site	103.094	105.769	106.778	100.906	102.458	96.3422	165.764	167.325	161.095	105.96	109.397	103.924	155.106	151.881	154.602	124.791	118.388	122.07	0.00289054	0.963781	0.249706	3.1132e-09	-0.413166	2.30573e-23
Mycth_2095026	Hypothetical protein	15.5109	15.2939	14.7554	24.6955	24.8183	23.3689	18.613	18.4449	19.1115	13.1328	11.7819	11.9331	19.8054	19.2875	19.6101	27.1401	27.853	28.7869	-0.316848	9.53405e-06	-0.686016	4.80569e-28	0.597567	9.32108e-22
Mycth_2095112	Histidine triad (HIT) protein	643.045	583.886	687.924	923.136	929.612	919.143	732.659	721.245	766.998	527.785	467.007	455.465	848.885	847.672	841.532	575.321	533.687	552.11	-0.41631	1.25906e-10	-0.499951	2.94632e-15	-0.396523	1.18542e-09
Mycth_2095122	Aminotransferase, class I and II	53.3466	49.4894	48.2778	73.0087	67.8155	76.7311	81.7838	79.0938	78.9793	55.1877	54.7835	50.4095	78.6257	80.7838	81.5902	72.4019	75.3788	71.3569	0.0729851	0.222868	-0.22421	1.9279e-05	-0.107754	0.0587094
Mycth_2095162	Hypothetical protein	19.5505	18.282	17.4044	18.0023	15.3708	17.3371	31.641	29.9538	32.3413	14.6479	13.6703	12.1293	19.639	19.247	21.6462	19.4529	19.588	21.697	-0.460423	6.24823e-07	-0.11707	0.218098	-0.609047	7.60175e-13
Mycth_2095260	AAA ATPase, conserved site	83.697	79.2683	84.8812	89.9129	77.6761	86.3482	91.9605	94.2558	89.8773	83.4152	77.9962	85.8346	97.9065	97.5918	95.2159	99.2662	101.703	99.2774	-0.0170539	0.815939	-0.176894	0.00283918	0.14386	0.0206032
Mycth_2095291	C-5 cytosine-specific DNA methylase	5.96755	5.31716	4.81994	10.2121	9.15998	9.31509	13.6766	14.4185	14.7823	5.59852	6.99637	6.63289	14.6153	14.4886	14.6276	12.0088	11.8903	11.364	0.24248	0.00644747	0.23553	0.00391955	-0.259415	0.00183419
Mycth_2095369	Major facilitator superfamily	2.9592	2.03253	2.1948	2.1268	1.97126	2.36412	2.50816	2.71898	2.81764	1.08825	1.019	1.10111	3.47006	3.3021	3.27139	2.87563	3.06623	3.70903	-1.1776	4.83418e-08	0.266177	0.177115	0.279327	0.166001
Mycth_2095444	Sulphatase	0.0655817	0.0468466	0.0618588	0.178717	0.451003	0	0.0456389	0.239802	0.237593	0.45936	0.51808	0.437271	0.244382	0.291656	0.229879	0.133149	0.0736166	0.158964	3.00054	0.000220151	-0.112951	0.887892	-0.501297	0.582759
Mycth_2095451	Alkyl hydroperoxide reductase/ Thiol specific antioxidant/ Mal allergen	963.692	951.063	1014.97	1438.55	1444.66	1451.56	994.438	966.9	990.038	1344.21	1392.16	1370.09	848.89	857.767	876.495	1462.94	1476.19	1485.41	0.473633	1.98793e-31	-1.11959	6.76719e-171	0.606569	1.13262e-50
Mycth_2095534	RPEL repeat	98.4095	88.8559	113.645	148.072	138.71	154.023	229.413	231.011	251.645	43.6401	38.3111	43.7307	183.496	188.075	182.78	192.114	196.866	193.374	-1.27493	7.93451e-52	-0.0415345	0.649466	-0.267963	0.00141467
Mycth_2095610	Protein kinase, core	99.3526	99.8432	118.934	98.0671	93.1965	100.329	128.984	127.06	120.86	73.5374	71.6734	77.4972	133.567	133.496	140.571	134.287	134.253	136.952	-0.529299	6.82322e-14	0.11089	0.135435	0.128182	0.0981594
Mycth_2095639	Hypothetical protein	233.895	224.99	204.279	277.994	283.48	267.479	322.543	330.799	358.389	141.568	127.878	121.594	126.529	125.4	132.837	1309.82	1320.1	1299.21	-0.773769	1.17367e-41	-1.48058	1.0281e-151	1.97951	1.08467e-296
Mycth_2095744	GRIM-19	286.773	279.016	226.526	447.309	475.065	449.53	214.166	210.21	235.502	215.199	188.332	192.793	292.805	275.66	287.259	273.094	283.56	266.839	-0.420582	9.67574e-09	-1.05413	9.28116e-51	0.341434	4.59716e-06
Mycth_2095899	Lipocalin	31.1882	30.4675	22.5753	28.0761	25.0045	25.493	30.3453	28.7522	29.6384	18.3856	14.0549	14.5168	38.046	37.6439	40.4807	36.3907	34.1178	38.8255	-0.84815	1.54958e-13	0.191064	0.0946577	0.322887	0.00471022
Mycth_2095925	Proteasome maturation factor UMP1	178.228	163.029	163.583	255.589	256.086	242.243	268.3	267.253	293.91	184.862	162.045	151.887	385.337	401.405	368.51	276.261	288.918	282.767	-0.0303988	0.705175	0.242758	0.000159787	0.0535653	0.482841
Mycth_2096067	Scavenger mRNA decapping enzyme, N-terminal	70.6356	69.2817	62.4737	65.506	67.0266	68.3092	64.2395	64.725	68.9659	53.7902	49.6055	52.0693	89.1767	94.5116	85.4981	81.1453	82.2348	83.4166	-0.391725	7.09531e-12	0.0503071	0.409445	0.339791	1.71426e-09
Mycth_2096092	Phospholipase D/Transphosphatidylase	68.7662	66.9129	62.9423	67.1406	66.1687	69.2448	95.9855	94.1328	90.4824	57.0555	58.2039	55.3421	109.345	111.279	108.978	125.394	124.329	124.014	-0.231987	1.0139e-08	0.330108	1.12418e-17	0.436508	3.27133e-31
Mycth_2096131	Bromodomain	140.699	145.025	168.617	102.423	98.8417	106.045	133.22	129.836	134.162	116.897	115.6	109.25	95.6705	95.1155	98.4454	216.921	223.13	224.159	-0.426213	3.53045e-11	-0.459934	1.00604e-12	0.763991	8.24019e-34
Mycth_2096246	Nonaspanin (TM9SF)	35.2881	35.4888	35.4891	39.6746	34.9914	39.1723	31.8461	31.6715	28.4781	29.3791	27.6921	30.872	36.1001	33.6488	35.6334	34.9165	36.6543	35.8671	-0.285971	2.1965e-05	-0.483632	7.95458e-14	0.247472	0.000310498
Mycth_2096307	Forkhead-associated	15.7911	17.5691	14.5519	18.8434	17.6131	18.8233	30.3537	33.3154	34.201	11.2345	9.83451	10.5732	50.71	49.9372	51.0904	34.0078	30.2608	31.8153	-0.607088	2.10257e-14	1.08449	3.3468e-54	-0.00378727	0.971357
Mycth_2096317	UbiA prenyltransferase	70.7814	67.8496	57.6646	81.8816	89.0202	78.6934	77.0523	81.7353	84.914	50.5507	54.0596	58.1844	116.732	120.145	119.373	130.103	129.352	129.715	-0.280559	0.000199861	0.139854	0.0619624	0.697614	1.34723e-22
Mycth_2096341	Ribosomal protein S12, bacterial-type	295.845	307.8	314.325	348.958	364.334	344.537	272.793	266.789	301.3	292.25	297.601	282.925	266.431	270.582	268.881	282.643	296.438	280.632	-0.0865286	0.140427	-0.765535	1.09719e-47	0.0535137	0.399949
Mycth_2096434	Glutamine amidotransferase superfamily	49.0343	50.6123	55.307	28.9201	27.2037	30.2411	77.5215	75.2889	76.762	46.1431	43.2665	42.8523	49.0493	47.1291	46.1586	46.3144	47.5946	46.1206	-0.242799	8.18696e-05	0.34911	2.45128e-08	-0.690867	3.85862e-32
Mycth_2096529	Helicase, superfamily 1 and 2, ATP-binding	29.9549	27.822	24.8338	26.395	26.9345	23.6076	51.6958	49.838	53.4203	26.0256	27.3306	25.8754	29.6908	28.8642	27.3963	31.0269	32.5339	30.2738	-0.072059	0.349842	-0.213908	0.00214079	-0.701504	1.69752e-26
Mycth_2096678	Hypothetical protein	41.8723	40.2419	38.5985	54.9674	44.8907	50.2434	35.0435	38.551	37.7587	23.1997	23.4435	22.5472	34.6751	35.3378	34.3793	47.5178	46.4276	51.5894	-0.815841	5.61783e-27	-0.895747	9.31287e-36	0.408012	3.25915e-08
Mycth_2096690	Peroxisome membrane protein, Pex16	32.1645	30.1473	24.88	32.1505	29.1334	31.4411	24.7643	23.9196	26.8152	22.4589	22.8455	21.7443	37.9196	37.1418	33.6887	34.7611	33.7723	32.9757	-0.389591	5.98469e-06	-0.141894	0.0997807	0.448383	1.17067e-07
Mycth_2096708	Hypothetical protein	449.365	427.122	449.634	540.611	595.791	530.068	410.29	413.596	426.598	412.079	402.877	408.034	429.973	441.544	444.496	481.277	481.798	485.525	-0.130288	0.014494	-0.713989	3.43951e-47	0.234517	6.3943e-06
Mycth_2097168	Aldehyde dehydrogenase, conserved site	11.8854	11.1653	10.4752	12.3356	13.7038	12.9796	10.4828	9.59045	10.294	13.9972	13.0478	13.3731	18.4906	18.2395	16.8218	18.3499	16.4184	17.9842	0.258236	0.00348945	0.0839204	0.348713	0.818377	1.27413e-22
Mycth_2097277	Hypothetical protein	11.1713	11.5095	11.3904	8.0025	7.98315	7.90494	26.9344	27.6346	26.7902	14.7309	13.6931	13.5436	28.1992	29.632	26.5149	19.9261	21.1962	23.4331	0.288408	0.000500269	1.44742	3.74986e-72	-0.313075	2.43244e-05
Mycth_2097429	NIF system FeS cluster assembly, NifU, C-terminal	85.3578	85.9393	74.205	113.473	122.292	116.033	109.394	107.984	121.458	152.249	132.321	131.476	140.334	140.784	139.289	86.613	92.2061	84.3187	0.749576	8.49449e-30	-0.116091	0.0955008	-0.343039	5.98427e-07
Mycth_2097501	AMP-dependent synthetase and ligase	151.041	149.976	138.736	167.722	166.506	165.526	110.203	108.858	100.096	127.66	124.177	122.686	520.274	513.205	515.795	164.596	165.56	161.267	-0.243758	3.87652e-10	1.25947	7.29427e-256	0.645981	4.2421e-64
Mycth_2097570	Chaperonin Cpn60	461.857	476.068	391.313	319.169	312.2	315.098	416.666	421.123	423.594	637.591	620.517	614.95	268.335	268.535	262.316	346.816	347.289	354.595	0.483876	1.83847e-24	-0.616719	3.04901e-38	-0.243901	7.47326e-07
Mycth_2097686	WD40 repeat-like	16.1921	17.2744	16.0997	24.3407	25.5032	25.1686	37.838	38.7396	34.9771	22.1456	23.641	21.4532	33.5813	34.0288	33.0291	38.0853	38.0442	37.5738	0.427146	1.73515e-17	0.0511809	0.332778	0.0508994	0.360383
Mycth_2097778	Hypothetical protein	122.531	111.835	96.6975	179.956	183.204	187.066	135.066	133.999	142.992	87.3194	85.5868	78.7178	116.489	117.82	122.966	140.661	140.744	139.08	-0.407272	1.15371e-10	-0.995764	1.00267e-60	0.0514134	0.487995
Mycth_2097810	Signal transduction histidine kinase, phosphotransfer (Hpt) region	92.6172	89.59	84.1043	106.665	103.277	112.203	129.234	126.584	137.506	84.764	76.2882	74.9027	110.482	108.204	106.07	140.201	140.979	136.165	-0.186379	0.000737617	-0.360519	4.27659e-12	0.10748	0.0562107
Mycth_2105956	Hypothetical protein	0.339125	0.42393	0.586436	0.726119	1.03651	0.868457	0.767001	0.744015	1.17741	0.339338	0.200926	0.79805	0.574412	0.969532	0.713228	1.03278	1.26891	0.685008	-0.0407388	0.962687	-0.591136	0.272163	0.168641	0.789485
Mycth_2106095	Aldo/keto reductase	47.4291	44.7697	47.6417	46.1604	46.3602	50.214	56.7966	56.8703	63.0411	31.4338	33.4534	24.8834	37.4552	42.2637	41.8864	48.1472	52.5486	61.2145	-0.653838	9.40263e-09	-0.602721	4.12087e-08	-0.107866	0.385471
Mycth_2106114	Hypothetical protein	0.429639	0.230176	0.759844	0.815386	1.04643	0.550126	0.336364	0.883683	0.486413	0.107477	0.0636384	0.0631908	0.87327	0.511793	0.282372	0.163554	0.482278	0.260352	-2.61009	0.00847495	-0.910372	0.16885	-0.890277	0.261826
Mycth_2106248	Glycosyltransferase Family 62 protein	10.935	12.5814	13.2448	20.2168	17.2043	18.7548	32.8118	29.5676	29.5292	14.939	15.1092	14.8605	34.2413	36.1458	36.3212	36.046	31.4341	38.7312	0.273739	0.0146066	0.553529	1.11354e-08	0.23091	0.0209728
Mycth_2106260	ABC transporter-like	57.9732	63.9303	63.3207	52.9932	55.355	49.5355	133.795	132.014	113.544	98.21	107.562	106.327	143.373	147.329	151.529	69.6708	71.5202	70.3566	0.740115	6.11333e-28	1.11266	9.36779e-62	-0.819631	5.39926e-34
Mycth_2106347	MFS general substrate transporter	0.895694	1.30871	1.56169	2.78955	2.11544	2.71081	2.97494	3.06672	3.4908	2.39001	2.12273	2.26748	5.10307	4.57825	4.50963	3.88499	3.93032	4.30927	0.831587	9.34169e-05	0.527767	0.00336481	0.364512	0.0516009
Mycth_2106437	ATP-grasp fold	42.9815	41.6133	42.9792	29.0996	29.8154	32.0284	44.6378	49.1548	44.6038	35.4216	34.667	35.9148	60.6039	62.5207	61.5545	40.3902	36.6714	37.909	-0.280967	4.53642e-06	0.650218	7.63821e-28	-0.243061	8.52286e-05
Mycth_2106471	Peptidase, trypsin-like serine and cysteine	0.70425	1.00613	1.70813	2.34998	1.84499	1.8035	0.245047	0.183937	0.485981	0.167784	0.0397386	0.197296	0.0340818	0.0639173	0	4.73204	4.55498	3.49537	-3.08553	3.68521e-08	-6.26601	5.36485e-12	3.79503	4.57425e-20
Mycth_2106506	Peptidase S28; serine protease	2.69385	2.38572	1.89273	1.57308	2.39446	1.37268	3.15634	2.35198	2.53945	2.33797	2.28008	2.10233	3.74341	3.27445	3.75776	1.73008	1.51195	1.66573	-0.061822	0.816006	0.63104	0.00361048	-0.69011	0.00266716
Mycth_2106567	Hypothetical protein	0.0779901	0	0	0	0	0	0.0407055	0	0	0	0	0	0.03963	0	0.041006	0	0	0	-1.70334	0.745647	1.26889	0.79871	-0.801487	0.891681
Mycth_2106573	Hypothetical protein	0.899043	0.481657	0.787435	2.09999	1.25126	1.48007	0.402205	0.774883	0.465301	0.706834	1.06533	0.22668	1.10947	0.979159	1.08046	0.912654	0.648766	0.466971	-0.141117	0.832437	-0.981763	0.040568	0.354352	0.59894
Mycth_2106582	Hypothetical protein	0.0754554	0.0808495	0.142344	0.528746	0.691873	0.483079	0.945182	1.40712	1.98189	0.0755027	0.268236	0	1.38031	1.15051	1.90432	1.37876	1.3552	1.09738	0.142414	0.92681	0.998179	0.0891893	-0.160567	0.805498
Mycth_2106616	Hypothetical protein	7.47632	7.26904	7.28044	10.7124	12.8139	11.656	13.2239	14.4281	13.0099	10.2864	11.197	11.8106	18.1509	15.206	14.8866	10.6464	12.977	10.4033	0.581104	3.98774e-06	0.081599	0.527643	-0.23318	0.0702912
Mycth_2106642	BTB/POZ fold	2.06953	1.66801	2.33209	1.68976	1.42741	1.99329	5.6015	5.68553	4.90994	2.14413	2.53912	1.6593	4.46703	5.18359	4.81472	3.88566	5.3657	4.79439	0.0426539	0.856611	1.1337	2.00146e-10	-0.183753	0.322351
Mycth_2106715	Hypothetical protein	2.42086	2.18967	2.07585	3.23123	3.35126	2.85822	1.70658	1.37953	1.737	1.22692	0.670589	1.36874	2.30052	2.81636	3.37223	6.44698	6.07017	4.80105	-1.0391	4.269e-05	-0.529203	0.015016	1.86457	6.00781e-18
Mycth_2106723	Hypothetical protein	90.9171	91.289	93.098	58.4404	57.9595	58.3085	94.5734	92.9366	91.9846	95.6368	84.5805	84.1726	52.468	50.4106	50.3921	126.319	123.989	123.536	-0.0708047	0.242655	-0.561761	2.98314e-21	0.442541	8.455e-17
Mycth_2106732	Hypothetical protein	2.39249	1.28176	1.21513	6.01825	5.27342	6.12686	2.11321	1.716	2.58362	1.47322	1.19943	1.08272	1.12221	1.92921	1.45146	3.26942	2.99549	4.4609	-0.38543	0.403016	-2.3174	1.82285e-11	0.749073	0.0421057
Mycth_2106779	Ankyrin	3.13612	2.65287	3.16938	4.28229	4.35123	3.94012	3.82749	4.34551	3.96164	4.19984	4.31692	3.45422	4.25357	3.674	3.81856	5.56531	5.99517	4.55814	0.401788	0.00184787	-0.472707	0.000122646	0.435047	0.000461409
Mycth_2106818	Hypothetical protein	0.577649	0.967099	0.442697	0.716801	1.07588	0.739643	1.43209	1.62375	1.27526	1.91466	1.15508	1.2744	1.98131	1.10097	0.835227	1.46599	2.10737	1.53144	1.13631	0.00401	0.251764	0.546633	0.262279	0.52969
Mycth_2106821	Zinc finger, RING-type	35.9349	34.6196	27.8742	102.068	109.245	99.0376	91.2277	96.9487	97.5332	100.302	89.2251	94.3465	74.5617	75.4742	70.8112	96.3972	97.2612	98.0386	1.51867	2.2327e-100	-0.864084	1.01304e-36	0.0522648	0.530544
Mycth_2106971	Exonuclease	11.6807	9.86638	12.9477	16.1312	11.8244	16.0481	20.737	19.2666	21.0042	11.7733	11.3154	8.12591	19.0627	21.044	23.5798	21.4647	22.2995	22.2163	-0.159964	0.394794	0.16319	0.322195	0.13383	0.440823
Mycth_2107070	Hypothetical protein	8.93744	6.12258	4.42234	14.887	14.8618	13.3199	9.40593	9.40221	8.55922	8.94304	9.20161	7.93014	10.9442	10.5417	12.4798	7.80851	7.89437	7.81308	0.412498	0.0395922	-0.717777	3.25161e-05	-0.194503	0.36585
Mycth_2107078	Hypothetical protein	0.266313	0	0.251195	0.103676	0.406984	0.454663	0.0926649	0	0	0	0	0	0	0.253789	0.093349	0	0.498235	0.107587	-3.27609	0.110696	-1.83025	0.287609	2.66133	0.216813
Mycth_2107102	Ribosomal protein S19/S15	2840.06	2723.26	2657.3	3012.37	3038.4	3012.41	1857.22	1692.95	1951.45	2028.87	1875.21	1952.31	2084.71	2040.48	2159.77	2183.04	2242.13	2300.11	-0.501872	1.29266e-22	-0.900943	7.36461e-71	0.311687	3.05527e-09
Mycth_2107104	Alcohol dehydrogenase, zinc-binding	7.65987	7.14579	7.22504	68.1406	71.939	63.2395	111.862	102.503	113.108	261.171	230.8	228.908	124.515	117.266	126.233	175.633	178.426	175.461	5.0179	0	0.481931	9.08704e-14	0.715043	2.28941e-30
Mycth_2107129	Hypothetical protein	0.0900064	0.225028	0.084897	0.490553	0.343873	0.576238	0.313181	0.526579	0.16304	0.240168	0.213309	0.211809	0.731776	0.771964	0.851832	0.33502	0.370457	0.327251	0.75002	0.296124	0.373026	0.464214	0.0915921	0.89763
Mycth_2107169	Hypothetical protein	7.83028	9.30532	5.77433	14.9645	22.3553	24.9743	12.7808	10.9321	15.4734	6.26815	7.59158	6.36558	14.324	17.5019	9.8809	10.4057	9.74849	9.3174	-0.187871	0.556069	-0.9471	7.44258e-05	-0.391933	0.164655
Mycth_2107175	Hypothetical protein	0.321087	0.802761	0.908579	0.624996	0.306681	0.548175	0	0	0.242344	0.26774	0.190238	0.125933	0.435087	0	0.337645	0.325948	0.420496	0.194571	-1.80512	0.0444589	-1.32157	0.12871	1.87773	0.0939682
Mycth_2107194	Hypothetical protein	0.342979	0.459372	0.0808773	0	0.393109	0.988117	0	0	0.155321	0.0857985	0.406418	0.30267	0.261423	0.163425	0.180333	0.261129	0	0.311756	-0.160195	0.920423	-1.55088	0.212832	1.78979	0.318509
Mycth_2107239	Hypothetical protein	0.187467	0.100434	0.442062	0.328414	0.322301	0.480079	0	0.308466	0.254687	0	0	0	0.285779	0.267976	0.295702	0.285458	0	0.113601	-3.69831	0.0278626	-0.781098	0.526717	-0.440917	0.796886
Mycth_2107271	Hypothetical protein	1.52081	2.31894	2.20688	4.85026	4.29068	4.71845	3.60244	2.56656	1.74826	1.63882	2.49522	1.44531	4.1017	3.17729	5.04374	2.79077	4.07085	3.75719	-0.134985	0.730755	-0.544505	0.0585086	0.450028	0.171331
Mycth_2107294	Hypothetical protein	1.10254	1.10753	1.03996	3.29963	1.6586	2.82348	1.3667	1.20945	1.43547	0.551618	0.898202	1.21621	2.45109	1.44471	1.01448	2.72814	2.93936	2.92301	-0.314139	0.543788	-1.0323	0.00681031	1.11625	0.00531789
Mycth_2107298	Hypothetical protein	21.0552	16.2667	28.9802	22.3741	22.1648	24.53	4.24483	5.84853	7.20241	14.7389	16.9187	16.268	4.13267	4.99474	3.32591	15.0444	12.7811	14.5661	-0.490112	0.0181709	-2.83874	9.0411e-38	1.30931	3.7638e-09
Mycth_2107377	Hypothetical protein	3.08039	2.78583	5.01136	1.41923	1.58716	1.04939	1.0325	1.58103	1.66373	1.13113	1.43997	1.06407	1.69452	2.23531	1.96138	3.35653	3.39434	3.69904	-1.60703	1.5614e-09	0.161523	0.597953	1.30717	7.31433e-07
Mycth_2107379	Thioredoxin-like fold	0.346921	0.451376	0.607708	1.04186	1.10768	0.920151	0.931213	1.03295	1.12218	0.123978	0.176181	0.320727	1.76285	1.10989	1.12049	3.89907	4.22805	3.36362	-1.2262	0.00585607	0.00251594	0.996443	1.91709	1.17664e-13
Mycth_2107416	Hypothetical protein	2.70866	1.65845	2.06825	2.41024	2.80888	2.64249	11.0406	10.3288	9.4626	4.13006	3.51534	3.79415	8.38936	8.48134	7.05303	11.2605	10.135	10.3173	0.814744	0.0146432	1.23399	2.31432e-05	0.0669177	0.816651
Mycth_2107516	Hypothetical protein	2.39141	2.99393	2.40999	2.95463	2.55341	2.98147	5.57071	5.63316	6.16722	3.5138	3.65403	3.36176	8.65973	8.12027	8.12658	4.82968	5.17101	4.94234	0.424224	0.000189613	1.18191	5.96232e-31	-0.197216	0.0644179
Mycth_2107611	Hypothetical protein	1.14616	1.7398	0.360365	4.23889	3.17473	5.25884	0.897324	1.67639	0.951584	0.764584	0.339539	0.786686	2.03844	0.728172	0.80351	1.26047	1.17937	0.694546	-0.758686	0.259748	-2.20006	1.37363e-05	-0.126216	0.867482
Mycth_2107631	Hypothetical protein	0.238909	0.682634	0.525809	0.837065	0.867123	0.305908	1.08068	1.13565	1.44255	1.11561	1.17958	1.26498	2.87312	2.80798	3.01475	0.646736	1.38559	1.10993	1.29038	0.00198932	1.72372	2.93496e-06	-0.21277	0.63454
Mycth_2107654	Hypothetical protein	0	0.171564	0.188785	0.233752	0.183521	0.10251	0.125356	0.351285	0.471317	0.160218	0	0	0.325449	0.190735	0.0420937	0.0406354	0.0898674	0	-1.10352	0.445398	-0.273107	0.824312	-2.82255	0.0398165
Mycth_2107761	Hypothetical protein	0.359311	0.384998	0.423643	0.94419	0.720701	0.805132	0.656376	1.18245	0.732225	0.269653	0	0.105694	0.456453	0.256811	0.472301	0.547127	0.605	0.762071	-1.57883	0.136174	-1.43995	0.0454216	-0.401355	0.612186
Mycth_2107812	Zinc finger, CCHC-type	0.104364	0.067095	0.0787519	0.0243774	0.071771	0.534528	0.239673	0.13738	0.207953	0.020886	0	0.0491193	0.169702	0.0994564	0.460935	0.275455	0.0468603	0.177079	-1.85409	0.172144	-0.14734	0.885707	-0.201438	0.86773
Mycth_2107828	Protein of unknown function DUF1399	31.4709	31.3392	18.1806	25.1504	30.5477	26.3063	23.0447	23.6227	24.1393	11.9234	11.9732	12.1967	17.6525	17.158	17.5387	25.3683	23.565	25.2163	-1.17293	8.3121e-19	-1.02129	5.05982e-15	0.0890936	0.579803
Mycth_2107928	Hypothetical protein	2.51518	1.02223	1.2271	1.92456	2.28636	1.11053	6.06582	3.23475	5.89147	3.64496	1.43881	2.44919	5.81741	7.27335	6.84023	3.16956	3.7969	3.04829	0.657055	0.129042	1.52266	6.11337e-05	-0.584328	0.138048
Mycth_2107938	WD40 repeat	9.63348	12.4043	10.9195	10.4301	9.95159	10.5351	16.012	15.103	18.1244	13.6939	16.0696	15.762	31.0518	30.1024	28.1735	19.9364	20.7457	24.5032	0.452819	0.00021522	1.15872	1.23183e-23	0.422181	0.000315427
Mycth_2107968	Hypothetical protein	26.6544	27.8248	18.856	37.7676	37.0646	39.1483	38.6665	42.7833	40.6496	31.77	27.4042	19.9474	32.9642	29.79	31.4295	51.4299	47.41	43.2302	0.104112	0.529749	-0.647999	2.36148e-06	0.24291	0.0993748
Mycth_2107979	D111/G-patch	3.04161	2.50696	3.3655	3.62061	5.36335	4.41887	7.99863	5.96726	8.74129	6.49675	3.95076	4.19827	9.5112	9.5876	7.13504	7.65978	10.6367	8.57773	0.703732	0.00638575	0.595456	0.0119722	0.259669	0.304866
Mycth_2108128	Hypothetical protein	8.33214	8.61562	11.2666	14.7668	12.2213	12.0863	7.8461	9.20395	9.92132	16.733	14.4302	16.7968	16.5803	16.5469	14.889	15.0238	17.8557	16.5949	0.747744	3.24821e-07	-0.0756293	0.636262	0.893594	1.25499e-09
Mycth_2108150	Hypothetical protein	0.257234	0.367498	0.404386	0.600848	0.638803	0.768535	1.29783	0.893557	0.543622	0.343194	0.45722	0.655784	0.435705	0.204281	0.450833	1.17508	1.01062	0.779391	0.474351	0.442118	-1.26032	0.018051	0.154769	0.789271
Mycth_2108166	Hypothetical protein	0.111373	0	0.131314	0.292664	0.414868	0.285213	0.0290646	0.213801	0.0756543	0.139304	0.09898	0	0.141483	0.106136	0.0878376	0.113059	0.0937638	0.202469	-0.0472412	0.975703	-1.94084	0.0207309	0.396836	0.725259
Mycth_2108176	Fungal specific transcription factor	0.257417	0.206864	0.424908	0.526116	0.110641	0.53561	0.604594	1.27069	1.02002	0.096592	0.152515	0.189303	1.01373	1.13457	0.947422	0.816607	0.505672	0.545961	-1.06815	0.120748	1.04315	0.0379483	-0.599884	0.248916
Mycth_2108207	Hypothetical protein	0.718623	1.34749	0.847286	1.57365	1.23549	1.26521	2.3442	1.87222	3.9052	2.06734	1.70308	2.85374	3.65162	2.99612	3.21165	2.55326	2.21833	1.74188	1.18265	0.00834469	0.900176	0.0293545	-0.303712	0.498473
Mycth_2108297	Hypothetical protein	0.682083	0.548132	0.160841	1.59321	0.0977221	0.545852	0.801001	1.40291	0.694994	0.255941	0.606182	0.802559	0.779838	0.487505	0.986229	0.605858	0.76565	0.61999	0.248658	0.796905	-0.364967	0.655704	-0.509937	0.556701
Mycth_2108373	Hypothetical protein	0	0	0	0.212348	0	0	0	0	0	0	0	0	0	0	0	0.0922865	0	0	0	1	-2.44137	0.690575	1.12208	0.878585
Mycth_2108406	Cytochrome P450, E-class, group IV	0.228653	0.489997	0.107836	0.0667609	0	0.146388	0.119341	0.125412	0.362415	0	0.0677363	0.0672599	0.174282	0.054475	0	0.4062	0.0641667	0	-2.65966	0.100978	-0.232103	0.89705	-0.323988	0.844015
Mycth_2108417	Hypothetical protein	0.78161	1.61055	0.680529	1.05328	1.44714	0.846832	0.815894	1.78074	1.47029	2.40646	0.854934	1.34413	1.28316	1.71889	1.39094	2.19723	2.09219	2.40462	0.60019	0.208163	0.0145085	0.979028	0.742052	0.100151
Mycth_2108494	Hypothetical protein	1.44709	0.443011	0.682471	0.241437	1.77707	0.397052	4.208	3.9685	1.31065	1.34457	1.3473	1.33783	3.1514	1.97005	3.04343	5.98092	3.8289	3.50762	0.629234	0.351703	1.36083	0.0248099	0.525418	0.367572
Mycth_2108524	Hypothetical protein	0.347321	0.37215	0.131042	0.365072	0.258756	0.333542	1.41397	1.71449	1.14819	0.156392	0.0617343	0.224767	1.72958	1.4067	1.53397	0.775674	0.311899	0.841874	-0.932145	0.0716805	1.91549	5.5914e-07	-1.122	0.00225608
Mycth_2108584	Hypothetical protein	27.3875	30.2437	37.2555	51.6779	49.5415	52.602	29.1723	28.5102	31.555	37.2853	36.3167	33.2114	29.1589	24.8567	25.6652	58.9141	61.9042	59.3851	0.153687	0.21208	-1.32185	6.30742e-34	1.03418	6.88747e-22
Mycth_2108644	Hypothetical protein	2.63334	1.4108	1.91066	4.02178	1.85738	5.31712	1.37443	2.11095	2.56852	1.41884	2.40032	0.715032	1.9557	1.73735	1.38457	1.74787	1.81906	1.2275	-0.416263	0.445964	-1.50372	0.000951512	-0.314541	0.586812
Mycth_2108695	Hypothetical protein	0.101967	0.163884	0	0.535892	1.69462	0.979215	0.319318	0.447414	0.369411	0.204061	0.241654	0.239954	0	0.194343	0.321675	0.621063	0.515068	0.556106	1.39668	0.175859	-3.02079	3.20124e-05	0.602342	0.440823
Mycth_2108717	Hypothetical protein	0.0777891	0.58345	0.366866	1.2719	0.80243	1.29485	0.568408	0.853316	0.211364	0.233514	0.184354	0	0.632446	0.518916	0.736206	0.473801	0.611237	0.942769	-1.26347	0.223283	-1.20782	0.0716849	0.349385	0.68577
Mycth_2108831	Hypothetical protein	6.01899	9.25329	7.48746	9.98404	13.4975	15.1905	20.488	18.8509	16.3544	7.24477	7.23564	8.51907	16.5779	15.3789	16.8784	14.8768	14.7858	13.7437	0.00415128	0.99226	-0.034291	0.861908	-0.333742	0.0657944
Mycth_2108940	Hypothetical protein	0	0	0	0.50841	0.0831578	0.557399	0.151471	0.238764	0.328563	0	0	0	0	0.0691413	0.0762948	0.0736517	0	0.263794	0	1	-3.34211	0.0448141	-1.10437	0.525511
Mycth_2109000	Cytochrome P450	1.18011	2.14577	2.56354	1.50354	0.573828	1.14474	2.16511	2.00064	1.32795	0.608316	1.05938	1.13609	3.52528	2.21514	3.04601	2.68637	2.64938	3.59727	-1.09786	0.00328755	1.07761	0.00250436	0.727291	0.0426105
Mycth_2109027	Major facilitator superfamily	0.0461501	0.0494492	0.130591	0.0538987	0.0793432	0.0295461	1.1321	0.607498	0.543384	0.323253	0.300774	0.570167	0.867679	0.879596	0.849276	0.234244	0.181315	0.307625	2.35612	0.000273971	3.60198	5.5412e-07	-1.63924	0.00111955
Mycth_2109081	NAD(P)-binding	0.128435	0	0	0.374997	0.515224	0.65781	0.0670342	0	0	0	0	0	0	0.0611974	0	0.0651896	0.216255	0.0778286	-1.71056	0.438091	-4.84944	0.00379879	2.38038	0.230507
Mycth_2109123	Hypothetical protein	0	0.319143	0	0.231906	0.568974	0.635631	0.207277	0.32673	0.899224	0	0	0	0.7063	0.283843	0.939631	0.201573	0.668684	0.481308	-2.32154	0.215026	0.0502191	0.967891	-0.0949587	0.946168
Mycth_2109142	Glycoside Hydrolase Family 35 protein	0.0429945	0.23034	0.202769	0.60256	0.295672	0.385363	0.538565	0.56596	1.01246	0.258129	0.203788	0.151766	1.35453	0.573617	0.859023	0.261873	0.627407	0.364752	0.367074	0.688853	0.743082	0.220832	-0.750694	0.254757
Mycth_2109153	Protein kinase, core	3.5728	5.19951	4.37595	6.04104	4.76732	6.0769	9.68561	10.0028	9.07994	4.00191	5.11828	4.64307	10.5678	11.5356	14.0749	7.84924	8.32035	7.49684	0.0505922	0.832413	0.728445	1.92307e-05	-0.256969	0.163613
Mycth_2109166	Hypothetical protein	2.93239	2.75885	2.631	3.75886	5.16445	4.12106	6.49532	8.23793	4.27536	4.00773	5.08504	4.46019	7.34131	9.06505	7.4458	11.0359	9.15242	8.2347	0.687214	0.011701	0.496858	0.0438837	0.616649	0.00972515
Mycth_2109169	Hypothetical protein	0	0.0530161	0	0.462292	0.283554	0.126709	0.0516493	0.0542765	0.134441	0	0.117261	0.0582184	0.100569	0.0943042	0.156092	0.200912	0.055541	0.0599663	1.65019	0.394391	-1.69895	0.136664	0.419018	0.796359
Mycth_2109170	Hypothetical protein	0	0	0	0	0.207148	0	0	0	0	0	0	0.318981	0	0.0861161	0.475129	0	0	0	2.68149	0.678941	1.04923	0.864638	0	1
Mycth_2109230	Hypothetical protein	0.237655	0.381966	0.61645	0.832671	0.340489	1.14113	0.310099	0.391047	0.161436	0.297255	0.140806	0	0.301906	0.0566197	0.249911	0.241253	0.46685	0.720067	-1.47556	0.123742	-2.30519	0.0046576	0.753124	0.413354
Mycth_2109239	Hypothetical protein	16.2031	18.5528	11.0878	15.3058	18.1161	14.95	19.4011	21.4335	21.2217	11.6831	13.1765	13.8315	4.68176	4.23873	4.67727	16.6903	12.8387	13.4766	-0.252012	0.173353	-2.20698	1.35564e-31	-0.503343	0.00374852
Mycth_2109422	Heterokaryon incompatibility	0.0887711	0.0475585	0.376793	0.881244	1.27182	1.42082	0.277995	0.389514	0.0804012	0.0888267	0.0525952	0.0522253	0.76684	0.253789	0.886815	0.495633	0.896823	0.645519	-1.43917	0.191959	-1.28478	0.034702	1.49718	0.040192
Mycth_2109468	Hypothetical protein	1.32218	0.757201	1.26862	1.5708	1.54156	2.01405	1.40397	1.12529	1.73433	1.3002	0.837392	0.858326	2.75692	1.99862	2.42115	4.44313	4.45251	4.42047	-0.17213	0.570907	0.114795	0.65629	1.65656	9.79532e-14
Mycth_2109594	Hypothetical protein	27.2134	26.8791	14.8411	29.5867	32.4386	29.3966	27.4774	30.1234	37.1058	23.1212	30.3121	26.1401	29.6679	33.7138	33.4557	26.1688	26.6041	28.1841	0.200644	0.267102	-0.290201	0.0835357	-0.205465	0.265605
Mycth_2109614	Hypothetical protein	2.08807	2.06785	1.49208	3.58409	3.04598	4.37506	9.51126	10.5156	10.4016	2.24767	1.68702	1.86128	5.98039	5.90934	5.98842	8.3824	8.77187	7.3619	0.0384972	0.882071	0.332922	0.0403375	-0.287768	0.0528363
Mycth_2109689	Hypothetical protein	0.688365	0.907784	1.19869	1.66973	1.76003	1.35601	1.93458	2.14916	3.06935	3.97383	2.76079	4.67279	1.99109	2.16982	1.44773	2.09636	2.55586	1.98941	2.01085	1.00872e-09	-0.144469	0.693863	-0.0927451	0.814412
Mycth_2109705	Heat shock protein DnaJ, N-terminal	1.84351	0.964681	0.849211	3.20452	3.48885	2.08602	2.46141	1.69306	1.32022	0.900885	0.711231	0.908009	1.87353	2.04281	1.8935	1.61029	1.68437	1.9225	-0.545228	0.172557	-0.972623	0.00181354	-0.0441931	0.920506
Mycth_2109793	EAP30	11.0325	12.9849	12.0238	27.9061	26.6659	26.4962	25.2406	23.2638	28.579	13.5562	18.0179	15.537	35.7859	35.1908	34.083	36.442	33.88	35.1938	0.369553	0.00254319	0.00110986	0.995292	0.472541	6.38841e-06
Mycth_2109943	Hypothetical protein	0.49479	0.636193	0.700053	0.346719	0.226844	1.90064	0.568142	0.542765	0.94109	0.59412	0.293154	0.174655	0.201138	0.141456	0.520306	0.954333	0.833115	1.31926	-0.785617	0.318855	-1.88589	0.00931278	0.609968	0.420862
Mycth_2109950	Hypothetical protein	7.01826	7.48101	5.07636	10.1927	7.54391	10.8955	18.7138	20.2242	17.7851	7.49569	7.7993	6.50363	19.9563	18.4013	18.3931	18.7895	19.43	19.6559	0.148635	0.342734	0.617956	8.98858e-07	0.0525097	0.729941
Mycth_2109970	Delta 1-pyrroline-5-carboxylate reductase	115.698	108.04	84.9828	49.9896	50.7579	47.3878	85.7509	83.215	93.8876	70.604	64.6107	65.9003	107.814	108.46	108.299	63.6035	63.4242	64.8305	-0.628087	1.89535e-14	0.758264	4.23261e-20	-0.432717	3.05598e-07
Mycth_2110132	Hypothetical protein	0.388373	0.416137	0.523324	0.647973	1.65337	0.63937	0.115831	0.730338	0.904514	0.16655	0.065744	0.130563	0.563853	0.475855	0.408402	1.2954	0.685073	1.07587	-1.86788	0.0360834	-1.40353	0.0263953	0.818911	0.228045
Mycth_2110233	Lipocalin	1.73363	1.94891	3.00236	2.95408	3.90889	2.76565	3.85667	3.46051	4.29866	3.15661	2.96356	3.24368	5.14115	4.71255	4.51275	3.57745	4.11537	4.30549	0.463792	0.0320778	0.200528	0.335424	0.0632144	0.799666
Mycth_2110320	Hypothetical protein	0.0815734	0.437024	0.307771	1.42904	2.4309	2.82014	0.425758	0.894828	0.443293	0.652996	0.483308	0.287945	0.99482	0.388686	1.20092	0.662467	0.183135	0.395453	0.795361	0.356399	-1.75016	0.00259117	-0.450824	0.600135
Mycth_2110369	Hypothetical protein	0	0.165845	0.218991	0.090384	0.620911	0.0990932	0.242354	0.084894	0.140187	0	0	0	0.707853	0.0737507	0.244143	0.0785618	0.347487	0.375174	-3.0344	0.101752	-0.0572346	0.969925	0.780943	0.622931
Mycth_2110542	UDP-glucose/GDP-mannose dehydrogenase, C-terminal	0	0	0	0	0	0	0.166993	0	0.241488	0.106718	0.0631886	0	0	0.101635	0.0560753	0.108265	0.239435	0.452396	2.53427	0.253094	1.80371	0.406461	0.961307	0.596637
Mycth_2110543	Hypothetical protein	0	0	0.418659	0	0	0.142082	0	0	0.100502	0	0	0	0	0	0.116686	0.112644	0.124559	0	-2.66828	0.416079	-0.623078	0.859102	1.01173	0.795014
Mycth_2110559	SANT, DNA-binding	0.688043	0.712655	0.173063	1.41963	1.2092	1.96756	1.8195	2.03784	1.78642	1.2622	0.706599	0.917515	1.72481	1.3988	1.73646	2.3282	1.54468	1.80673	0.890476	0.0126709	-0.288587	0.369472	0.0363281	0.926739
Mycth_2110569	Hypothetical protein	0	0	0	0	0	0	0	0	0	0	0	0	0	0	0	0	0	0	NA	NA	NA	NA	NA	NA
Mycth_2110630	Hypothetical protein	0	0	0.160841	0.199151	0.977221	0.10917	0.534001	0.0935273	0.308886	0.0853138	0.10103	0	0.346594	0.0812508	0.448286	1.55792	1.33989	0.103332	0.14151	0.957305	-0.954613	0.442177	1.70284	0.159573
Mycth_2110635	Hypothetical protein	0.127351	0.204682	0.240243	0.594933	0.364912	0.163065	0.531748	0.419097	0.288359	0.382292	0.377265	0.149845	0.323561	0.728172	1.8079	0.969592	0.571814	1.00323	0.656796	0.505043	0.959307	0.204151	1.06986	0.171973
Mycth_2110651	Alcohol dehydrogenase GroES-like	0.661527	0.575914	0.23399	0.289724	0.473885	0.158821	1.59688	1.31528	1.53533	0.206857	0.489928	0.583779	1.51267	1.57604	1.99997	1.30111	1.48515	1.55337	-0.223517	0.700936	2.0695	1.05842e-05	-0.0177797	0.97459
Mycth_2110653	Berberine/berberine-like	0.0777891	0.3334	0.0489155	0.121133	0.0297196	0.0664027	0.0812012	0.312882	0.657577	0.207568	0.0921772	0.305097	0.658797	0.568337	0.790739	0.0526445	0.0582131	0.188554	0.417984	0.664777	2.84434	0.00125028	-1.83178	0.0412978
Mycth_2110669	Fungal transcriptional regulatory protein, N-terminal	0.328067	0.26364	0.232083	0.0957874	0.282013	0	0.342457	0.269907	0.222851	0	0.291561	0.193007	0.416761	0.15632	0.344985	0.333034	0.0920652	0.298202	-0.82472	0.512532	0.860867	0.491462	-0.1739	0.900256
Mycth_2110682	Beta-lactamase-like	0.423114	0.604482	0.354751	0.658874	0.161652	0.240787	0.588898	0.721995	0.553541	0.517464	0.33425	0.387216	0.143335	0	0	0.381796	0.158318	0.0569773	-0.155501	0.853507	-3.27694	0.00229029	-1.57495	0.0417882
Mycth_2110715	Hypothetical protein	8.89804	8.77141	13.7644	0.0831362	0.0815888	0.455735	0	0	0.128945	0.854748	2.19312	0.670061	0.144687	0.339184	0.149711	0.505834	0.399528	0.77645	-3.11223	7.07448e-14	-0.273775	0.774765	3.56776	0.0035609
Mycth_2110729	Glucose-methanol-choline oxidoreductase, N-terminal	0.0811348	0	0	0.37903	0.185987	0.311664	0.0423468	0	0.183712	0.202964	0.0961418	0.286397	0.288596	0.425256	0.255957	0.617724	0.865215	0.294995	2.8397	0.0356671	-0.218497	0.801276	2.91858	0.00163446
Mycth_2110731	Aromatic-ring hydroxylase	0.0811348	0.34774	0.076529	0.0947574	0.371975	0.727216	0.423468	0	0.367425	0	0	0.286397	0.494736	0.463916	0.170638	0.164726	0.182151	0.0983318	-0.840946	0.608631	-0.437798	0.722509	-0.818563	0.585924
Mycth_2110752	Oligopeptide transporter OPT superfamily	0.198567	0	0.37459	0.463813	0.455179	0.254252	0	0.10891	0.269767	0.496728	0.941178	0	0.2018	0.756916	0.104403	0.201573	0	0.120327	1.26914	0.35858	-0.506842	0.704549	-0.231984	0.909868
Mycth_2110837	Calcium-binding EF-hand	91.2555	88.4461	92.6669	80.0808	80.3315	89.3535	115.029	130.99	134.847	75.7054	85.8114	89.8556	94.4912	88.0257	97.8786	135.1	124.606	123.241	-0.130638	0.171403	-0.20539	0.0226004	0.0306872	0.779984
Mycth_2110839	Hypothetical protein	2.31631	3.61002	3.11171	3.60695	7.24053	4.85326	7.25372	6.23675	6.10301	2.87964	1.08126	2.06472	6.77673	8.49506	8.70967	4.34648	3.54558	5.78465	-0.580697	0.0961961	0.234771	0.442143	-0.499104	0.111471
Mycth_2110896	Carboxylesterase, type B	0.114326	0	0.107836	0.200283	0	0.146388	0.119341	0	0	0	0	0	0	0	0	0.116057	0	0	-2.68754	0.356254	-3.81323	0.159121	0.0374324	0.995573
Mycth_2110911	NACHT nucleoside triphosphatase	0.138292	0	0.0163052	0.0605666	0.0990654	0.0442684	0.0902235	0	0.0626264	0	0	0	0.0878397	0	0	0.0701927	0.155235	0.0838017	-3.87184	0.0383585	-1.602	0.297901	1.02287	0.52359
Mycth_2110936	Hypothetical protein	1.00001	1.75336	0.514496	2.54818	5.52248	3.02652	2.08775	1.69532	1.81145	0.545803	0.430901	0	2.12498	1.03962	1.14718	2.12259	1.53072	1.32215	-1.70021	0.0149398	-1.74427	0.000258315	-0.139435	0.82791
Mycth_2110987	cutinase	5.33392	4.60006	4.90841	3.49459	3.95143	2.74856	4.61727	4.63806	4.77209	2.01775	3.00609	2.29611	1.78489	2.97546	2.25727	6.14103	5.18422	5.91262	-1.04343	2.793e-05	-0.911983	0.000417051	0.320008	0.195513
Mycth_2111026	Hypothetical protein	0.344939	0.0923994	0.203349	1.30928	1.03781	0.717718	1.48529	1.60813	1.56208	1.07861	0.664203	0.507332	3.155	3.65698	2.72046	1.3131	1.936	1.2019	1.8011	0.000619955	1.25889	0.000219148	-0.0417487	0.927352
Mycth_2111053	Hypothetical protein	0.754554	1.34749	0.47448	2.34998	1.63359	1.07351	4.90094	4.50645	4.25233	2.26508	2.28497	1.08513	1.78929	2.95618	2.55672	4.59587	4.14089	3.86116	1.14434	0.0102036	0.151362	0.723062	-0.0907769	0.828774
Mycth_2111103	Hypothetical protein	0	0	0.0895245	0.554241	0.87028	0.729177	0.495378	0.937037	0.257891	0	0	0	0	0.271347	0.399228	0.0963494	0.213082	0.11503	-0.819469	0.725174	-2.05983	0.0605116	-1.96008	0.132575
Mycth_2111125	TonB box, conserved site	6.25281	4.73505	6.00163	10.5792	11.5592	10.0725	20.6723	20.9795	19.8795	9.486	8.43057	9.81684	25.1203	26.7358	26.2432	18.2978	18.0927	17.5786	0.690142	1.84081e-12	0.90356	7.08913e-26	-0.165731	0.0736218
Mycth_2111167	Ubiquitin-conjugating enzyme, E2	154.282	173.138	161.121	212.999	197.165	216.563	220.291	217.936	212.366	251.408	274.894	278.156	221.568	222.529	238.462	237.046	240.944	233.194	0.707248	1.36359e-32	-0.249183	3.93255e-05	0.151293	0.0186716
Mycth_2111197	Hypothetical protein	0.785994	1.09484	0.5931	1.10155	1.35131	1.81155	1.55889	0.431102	0.569509	0.235946	0.465687	0.184965	1.19819	1.57297	0.90918	1.19684	0.352917	0.762071	-1.49634	0.0454362	-0.577032	0.328379	-0.108928	0.893502
Mycth_2111202	Terpenoid synthase	12.7105	13.3914	12.5503	15.2914	17.4917	16.1662	18.7261	18.8859	18.2884	12.123	11.7873	9.85367	19.5706	18.554	18.6409	18.4698	16.94	18.2382	-0.205402	0.0612809	-0.16007	0.106988	-0.0358302	0.76732
Mycth_2111272	Fungal lignin peroxidase	0.789891	0.579087	0.196066	1.89358	1.52479	1.70342	1.17171	1.0489	1.35552	1.12318	1.03452	0.782661	1.22525	1.70358	1.18036	0.928458	1.30667	0.705388	0.916638	0.0349513	-0.686075	0.0537245	-0.261789	0.556559
Mycth_2111282	Major facilitator superfamily	7.68055	6.10791	5.99939	5.92168	6.2241	5.10931	24.115	26.5593	26.0321	3.60252	3.37739	4.09497	5.91519	5.20361	6.49917	10.477	10.5075	11.0902	-0.85132	8.25714e-10	-0.348329	0.0100403	-1.23606	1.38876e-29
Mycth_2111310	Region of unknown function DUF1744	0.617764	0.945608	0.832421	1.3399	1.01151	1.13001	0.276369	0.387236	0.159862	0	0.209151	0.10384	0.8072	0.672814	0.835227	0.44794	0.297193	0	-3.02113	0.00433645	-0.963111	0.135846	-0.0414231	0.975357
Mycth_2111332	Hypothetical protein	0.16227	0.434675	0.076529	0.189515	0.743949	0.103888	1.01632	0.623012	1.17576	0.324743	0.192284	0.0954657	0.247368	0.541235	0.76787	0.0823632	0.455376	0.294995	-0.0931475	0.949851	0.187095	0.852575	-1.76158	0.0619633
Mycth_2111340	Hypothetical protein	1.00607	1.14986	0.822432	1.87999	3.22874	2.49054	0.910175	1.54507	1.70093	2.14763	2.22536	1.65728	1.56776	1.27835	0.987424	1.15748	2.25867	2.27605	1.01165	0.01486	-1.36073	0.000332555	0.458957	0.294607
Mycth_2111341	Hypothetical protein	0	0	0	0	0.487234	0.181438	0.443747	0.388599	1.09089	0.141789	0	0	0.432023	1.08029	0.819542	0.215768	0.397653	0.0858672	1.95502	0.337131	1.41855	0.179521	-1.44198	0.198081
Mycth_2111394	Hypothetical protein	1.79985	1.33513	2.48123	4.2041	7.45826	4.07737	2.45689	2.88562	3.76189	0.96976	1.9687	1.79195	2.25127	3.43042	3.05739	3.79475	3.10826	4.02709	-0.292443	0.596627	-1.22591	0.00175354	0.277822	0.563
Mycth_2111445	Hypothetical protein	3.97416	2.12913	1.82362	15.5551	18.5279	18.2229	0.840909	1.41389	1.55652	1.23599	1.14549	0.884671	4.36635	4.86204	3.72731	1.47199	1.38655	1.04141	-1.28437	4.84423e-05	-2.38454	2.90189e-26	0.0564082	0.899246
Mycth_2111512	Hypothetical protein	1.56115	1.67275	0.920328	3.11474	4.39876	2.66527	1.69752	0.499484	1.00155	0.846151	0.770792	0.765371	2.37985	1.6737	3.35171	1.45272	2.1175	2.60155	-0.803543	0.102148	-0.840315	0.0305042	0.957329	0.035541
Mycth_2111519	Zinc finger, C2H2-type	11.5402	16.8833	15.752	15.5514	18.4415	15.558	43.3208	39.8034	34.2208	4.38582	6.77164	3.78634	36.5941	35.3719	38.9148	23.0357	23.4793	25.888	-1.58306	1.21918e-20	0.787509	7.07837e-08	-0.673937	4.06728e-06
Mycth_2111528	Protein synthesis factor, GTP-binding	15.1808	16.8186	19.797	14.168	12.0024	12.1452	24.5307	26.9592	24.1072	16.4244	17.0587	17.1762	21.9227	21.8819	21.5521	24.9939	24.6926	23.9152	-0.0484839	0.66778	0.397424	3.23707e-05	-0.0147231	0.905214
Mycth_2111533	Chloroperoxidase	0.460796	0	0	1.21087	0.660184	0.147505	0.841765	0	0.208675	0.576357	0.955547	0	1.28782	1.53694	2.18052	0.233886	0.129313	0	1.71571	0.222059	0.928589	0.411698	-1.46074	0.359812
Mycth_2111553	Hypothetical protein	0	0	0	0.128649	0.631271	0	0	0	0.0997679	0	0	0	0	0	0.115834	0	0	0.133502	0	1	-3.06006	0.353835	0.160302	0.97448
Mycth_2111556	Protein of unknown function DUF895, eukaryotic	0	0	0	0	0.0351561	0	0.096055	0.134588	0.0833427	0.0306922	0.0363463	0.108272	0.0311724	0.0292305	0.0322547	0.0934119	0	0	3.34797	0.0871973	0.857782	0.690575	-1.65138	0.359534
Mycth_2111617	Heterokaryon incompatibility	40.9177	41.8708	50.6305	90.7036	99.7731	94.6521	57.3769	55.5176	64.3961	37.7514	39.5448	39.1223	69.8884	65.3009	72.057	66.8207	63.8349	65.4266	-0.213669	0.0308876	-0.833854	3.33247e-22	0.166366	0.091458
Mycth_2111641	Hypothetical protein	0	0	0	0	0	0	0	0	0	0	0	0	0.2018	0.0946144	0	0	0	0	0	1	1.80309	0.771887	0	1
Mycth_2111646	Hypothetical protein	0.0973618	0.417288	0.459174	2.16047	1.89707	1.62065	0.40653	0.747615	0.970002	0.876806	0.461481	0.114559	1.88	0.371133	1.22859	0.494179	0.874323	1.88797	0.585079	0.549401	-1.08742	0.110686	0.612545	0.461996
Mycth_2111679	Hypothetical protein	0.402429	0.215599	0.094896	0.234998	0.115312	0.257642	0.630121	0.993259	0.455607	0.201341	0.357648	0	0.204491	0.287628	0.423182	0.408521	0.451733	0.121931	-0.354849	0.796905	0.224867	0.856684	-1.02942	0.328884
Mycth_2111801	Hypothetical protein	9.59495	10.0812	14.7616	6.20135	4.6979	5.24827	11.3772	15.0215	14.8494	45.5813	51.329	48.4471	17.6089	15.5355	16.1632	13.6174	10.6659	11.177	2.05628	5.86363e-38	1.2375	1.87288e-10	-0.192629	0.341531
Mycth_2111803	Cytochrome P450	0.163147	0.17481	0.153885	0.190539	0.467482	0.208899	0.0851515	0.447414	0.0738822	0.0816246	0.0483308	0.143973	0.165803	0.194343	0.30023	0.49685	0	0.0988633	-0.857056	0.488253	-0.776289	0.444188	0.0584269	0.967733
Mycth_2111820	Hypothetical protein	0.279464	0.149721	0	0	0	0	0	0	0.253115	0	0.331155	0	0.142007	0	0	0	0.627407	0	-0.394297	0.915802	0.338715	0.923044	1.27846	0.713759
Mycth_2111826	Hypothetical protein	0	0	0	0.83928	0.329463	0.552091	0.900173	0.15766	0.260347	2.01341	1.36247	1.18377	0.146065	1.09573	0	0.145901	0	0.174188	5.82812	0.000150448	-0.812698	0.497718	-2.01955	0.215361
Mycth_2111918	Hypothetical protein	296.146	302.721	272.847	406.62	416.578	430.838	391.525	371.667	405.268	169.18	162.84	167.902	201.957	190.649	184.112	336.962	354.091	347.181	-0.813802	6.6204e-57	-1.49325	5.20064e-197	-0.148747	0.00511609
Mycth_2112012	Hypothetical protein	0.743927	0.512426	0.501211	1.6756	0.85266	0.680394	0.443747	1.51554	0.240637	0.797564	0.566695	0.312616	1.40407	0.607665	0.223512	0.485479	1.25261	0.579603	-0.0751707	0.939866	-0.895533	0.203389	0.116419	0.899432
Mycth_2112063	Hypothetical protein	1.49252	1.33268	1.4078	1.25892	0.7603	2.12343	1.12522	1.63724	1.502	2.65504	2.16161	1.56102	0.505609	0.632149	0.610359	1.2626	1.86154	1.60789	0.581805	0.195244	-1.59992	0.00164176	0.16754	0.759707
Mycth_2112071	ATPase, F1/V1/A1 complex, alpha/beta subunit, nucleotide-binding	9.92949	9.18638	7.30287	12.2097	11.2805	11.2018	10.0454	11.4201	12.3212	9.97949	8.34511	9.41873	10.1356	13.506	11.4535	14.165	15.5161	14.8968	0.0632148	0.709312	-0.354733	0.00956593	0.419664	0.00229163
Mycth_2112081	Hypothetical protein	0.306729	0	0	0.286583	0.351561	0.314198	0.57633	0.269176	0.333371	0.0613843	0.0726926	0.0721814	0.374068	0.409227	0.709604	0.373648	0.482032	0.148697	-0.59339	0.698696	0.271073	0.774663	-0.198063	0.857849
Mycth_2112126	Xylose isomerase	5.15934	6.08099	4.86646	11.5993	11.2355	12.8821	4.44316	5.6596	5.95794	3.87193	2.75114	4.24945	4.19468	5.77714	5.28977	5.23745	6.22581	6.40921	-0.572128	0.0539032	-1.59567	3.01057e-11	0.168515	0.593541
Mycth_2112160	Multicopper oxidase, copper-binding site	2.23137	1.63587	2.04931	6.78935	5.72074	4.13531	5.51662	6.63461	5.8502	3.52542	2.2266	3.17823	7.45954	6.82697	7.10106	6.73584	5.53681	6.26262	0.583066	0.029649	-0.0164516	0.947307	0.0679753	0.798341
Mycth_2112164	Hypothetical protein	0.0584926	0	0	0	0	0	0	0.064164	0.264888	0.117058	0	0.137648	0	0.111484	0	0	0.0656589	0.141781	2.0111	0.444669	1.18899	0.663761	-0.691683	0.799608
Mycth_2112181	Tannase and feruloyl esterase	30.91	32.8968	35.9923	27.27	29.299	28.3191	85.8974	85.7045	83.0855	30.3349	32.8078	32.4373	62.4341	62.8195	65.2735	52.1558	52.554	52.4209	-0.0772852	0.277631	0.793253	1.36965e-37	-0.674101	5.20488e-29
Mycth_2112226	Acyl-CoA N-acyltransferase	0.36245	0.211833	0.341874	1.11599	0.944149	0.210952	0.447138	0.722896	0.537178	0.197824	0.390445	0.232619	0.535784	0.659409	1.07412	0.602079	0.776725	1.07821	-0.192723	0.793708	-0.387826	0.474656	0.545312	0.347575
Mycth_2112358	Colipase	0.291334	0.124864	0.164877	0.646472	0.634439	0.634158	0.24329	0.319582	0.158319	0.145758	0.034522	0	0.444116	0.16658	0.275722	0.118298	0.294324	0.105925	-1.62477	0.0709042	-1.48959	0.0112823	-0.43938	0.591821
Mycth_2112409	Hypothetical protein	0	0.149491	0	0.054314	0.106606	0.0893213	0.606819	0.714208	0.800296	0.162872	0.110215	0.02736	0.0472629	0.0886373	0.171164	0.118024	0.339322	0.338176	1.08839	0.297943	-0.0855356	0.934233	-1.40538	0.0450907
Mycth_2112425	Hypothetical protein	0.8965	0.560343	0.634206	1.74504	1.45567	0.956593	0.857838	0.491713	0.338322	0.299021	0.354106	0.263712	1.89812	1.35271	0.628488	0.606715	0.922475	1.44869	-1.20734	0.0991529	-0.474944	0.402286	0.83938	0.205779
Mycth_2112431	Hypothetical protein	26.2454	25.5103	21.0422	17.7343	21.9165	20.2833	9.39311	12.0302	8.82915	17.6329	15.5499	14.3376	3.14357	2.50111	2.85845	7.32674	7.99652	8.74725	-0.623486	4.70094e-05	-3.19363	4.18559e-55	-0.304807	0.122726
Mycth_2112434	Glucose/ribitol dehydrogenase	0	0	0	0	0	0	0	0	0	0	0	0	0	0.21385	0.0589938	0	0	0	0	1	2.51041	0.6782	0	1
Mycth_2112463	Cyclin-like F-box	17.2432	20.0131	21.0509	20.8209	20.0071	22.8272	35.2502	33.8956	31.8604	19.3542	17.3786	19.1009	53.1388	56.7154	51.0445	32.9316	33.5519	31.6206	-0.0761905	0.439834	0.966675	2.13267e-33	-0.0185637	0.864598
Mycth_2112475	Hypothetical protein	0.0937334	0.0502171	0.132619	0	0.214867	0.240039	0.0489224	0.102822	0.127344	0.140688	0.0555353	0	0.142889	0.357302	0.788538	0.237881	0.210435	0	-0.480701	0.76531	1.13434	0.318359	0.720882	0.620504
Mycth_2112484	Hypothetical protein	0.497796	0.336873	0.321263	0.917962	0.870847	1.17415	0.793121	1.17835	1.18648	0.524324	0.496733	0.339102	0.718913	0.923805	0.771425	5.45227	5.70549	5.11223	0.229127	0.589754	-0.659311	0.0232016	2.38504	6.20737e-25
Mycth_2112496	Cytochrome P450	3.16726	4.85762	4.27618	6.89038	6.76213	7.87241	5.96411	4.49624	5.28729	4.16352	4.56258	3.14212	6.31144	8.99577	8.42445	5.48478	5.43753	4.81704	-0.0626036	0.82349	-0.228873	0.282581	0.0218394	0.941119
Mycth_2112504	Hypothetical protein	0	0	0	0	0	0.0437176	0	0	0.0618471	0	0	0	0	0	0	0.381256	0.229955	0.289656	0	1	-1.58487	0.543142	3.81082	0.0757143
Mycth_2112541	Protein of unknown function DUF1338	0.125237	0.067095	0	0.109698	0.179428	0.160358	0.326826	0.240415	0.283573	0.0939868	0.111301	0.0736789	0.222734	0.208858	0.0658478	0.317833	0.316307	0.113836	0.547408	0.639071	-0.218356	0.812969	-0.152147	0.873412
Mycth_2112630	Hypothetical protein	1.38028	0.887372	1.21513	4.40622	2.74218	4.47732	5.37908	3.73482	3.58374	1.93361	1.41751	1.08272	1.87034	2.36767	3.67704	5.04424	3.82183	5.24156	0.339972	0.487661	-0.926558	0.00824644	0.176253	0.661748
Mycth_2112674	GCN5-related N-acetyltransferase	35.5832	34.8078	32.3645	38.8675	36.5054	35.4936	59.0324	65.4331	71.2185	42.8379	45.2707	43.7374	69.8228	69.7876	67.9875	176.659	178.227	185.592	0.346365	4.38466e-05	0.531498	2.42318e-11	1.48583	4.19396e-103
Mycth_2112679	Hypothetical protein	1.20148	1.06102	0.759666	1.7887	2.01267	1.55532	3.4042	3.34562	3.27654	2.1006	1.94	2.06617	3.71679	3.39718	4.52616	3.95387	4.06086	4.09638	1.00876	2.19518e-09	0.741284	6.22871e-07	0.294949	0.0483586
Mycth_2112701	Hypothetical protein	0.267889	0.28704	0.168454	1.25147	0.614088	1.37206	1.25838	2.05705	2.14324	0.536114	0.846503	0.420275	1.90576	1.82959	1.92498	1.35972	1.70402	1.8939	1.3091	0.0180708	0.441904	0.254798	-0.123986	0.781562
Mycth_2112712	TPP-binding enzymes, conserved site	0.018654	0.199875	0.0351901	0.087144	0.192424	0.167197	0.311556	0.429717	0.439275	0.317317	0.176834	0.0877954	0.549774	0.515526	0.902335	0.170428	0.293152	0.384333	1.24469	0.0830906	1.76447	0.00256829	-0.467654	0.464867
Mycth_2112717	Hypothetical protein	0.851292	0.746303	1.53294	1.62691	3.10456	2.37824	0.16157	0.339576	0.0700934	1.16158	0.366818	0.455298	0.629202	0.442504	0.325525	0.628495	0.608103	0.375174	-0.659589	0.308044	-2.72058	2.66484e-06	1.5793	0.0662462
Mycth_2112769	Hypothetical protein	0.0708501	0.075915	0	0.579221	0.0812057	0.272157	0	0.0777198	0.06417	0	0.251864	0.0833644	0.216011	0	0.0745039	0	0	0	1.18201	0.571941	-2.06335	0.199444	-1.68636	0.487747
Mycth_2112775	Hypothetical protein	6.93939	6.36046	6.97919	5.71222	5.70172	5.13857	10.7348	10.6388	12.0023	5.85617	5.44892	5.11548	7.30729	8.2464	8.13248	7.04445	7.36726	7.29562	-0.317738	0.0319058	0.142501	0.343788	-0.601685	4.04469e-06
Mycth_2112795	Hypothetical protein	0.308882	0.756486	0.291347	0.515347	0.708057	0.282503	0.414553	0.677662	0.319724	0.132461	0	0.20768	0.448445	0.588712	0.556818	1.16464	0.594386	0.855659	-1.9772	0.013573	-0.301337	0.642482	0.93176	0.12989
Mycth_2112801	Acyltransferase ChoActase/COT/CPT	0.114326	0	0.0539182	0.200283	0	0.146388	0.238682	0.0627058	0.310641	0	0	0	0.174282	0.32685	0.180333	0	0	0	-2.28748	0.272473	0.618781	0.691926	-4.11572	0.0263865
Mycth_2112885	Hypothetical protein	0.844256	0.90461	1.1945	1.84876	1.81435	2.02691	1.10161	0.578823	0.382327	0.422393	0.500206	0.620861	1.82326	0.402277	0.554871	1.49982	1.42154	0.2558	-0.957283	0.22464	-1.40994	0.0291993	0.675773	0.393625
Mycth_2112920	Hypothetical protein	0.16227	0.278192	0.214281	0.64435	1.37631	0.747994	1.32122	1.45963	1.52849	0.584537	0.576851	0.30549	1.41824	1.48453	1.22859	0.691851	1.0929	0.707989	1.16353	0.0245079	0.198295	0.616008	-0.769909	0.044323
Mycth_2112936	Hypothetical protein	1.00051	0.536019	1.101	1.26588	0.7645	1.70813	0.870333	0.640222	1.05721	1.58514	1.18557	0.294309	2.20308	2.14529	1.57816	0.507831	0.0935912	0.202096	0.202377	0.772244	0.302543	0.607788	-1.6256	0.0347219
Mycth_2112941	Hypothetical protein	1.26462	2.3487	2.46518	3.24928	2.80228	4.10213	3.69624	1.5722	2.5962	1.68721	1.19882	1.09119	1.45657	1.84789	1.50714	2.48194	4.3533	2.96314	-0.617733	0.172144	-1.44317	0.000205883	0.332192	0.441737
Mycth_2112958	Hypothetical protein	56.2143	52.6195	55.3362	72.6292	77.3312	75.8435	48.5062	48.1455	50.1168	59.3955	53.1256	55.3415	85.6305	88.4456	79.016	45.3842	38.3267	41.3805	0.0189819	0.844345	-0.207825	0.00496889	-0.207028	0.0136645
Mycth_2112984	Hypothetical protein	0.354251	0.75915	0.534625	2.39963	1.70532	0.816472	0.517705	0.544039	0.44919	0.283578	0.0839548	0.333458	1.44008	1.41788	0.894046	0.431537	0.397653	0.257602	-1.22501	0.115362	-0.768352	0.147854	-0.434936	0.592274
Mycth_2112989	Hypothetical protein	0	0.101697	0.0895245	0	0	0	0.0990756	0	0	0	0	0	0.289374	0.090449	0	0.0963494	0	0	-1.72131	0.642332	2.22594	0.502404	0.160302	0.973988
Mycth_2112991	AAA ATPase, conserved site	0	0	0.0281869	0	0	0	0	0	0	0	0	0.0351616	0	0	0	0.0606715	0	0.0362172	0.142274	0.984706	0	1	2.56451	0.610543
Mycth_2113028	Hypothetical protein	0.985328	0.555667	0.489155	2.05926	1.6643	2.98812	1.67816	1.02398	1.50303	0.622703	0.860321	0.549174	2.00274	1.53204	1.69055	1.10553	0.75677	1.13132	-0.0152552	0.984691	-0.728331	0.0425334	-0.473013	0.285651
Mycth_2113078	Hypothetical protein	2.00941	2.8561	2.35951	1.29313	1.83309	1.52275	2.95369	3.28387	4.01132	3.28273	3.10998	2.84685	6.87656	5.47118	6.94283	2.12309	2.48576	3.77722	0.345947	0.185405	1.67673	7.36115e-12	-0.281907	0.293209
Mycth_2113081	Hypothetical protein	0.708246	1.28425	1.07914	1.39981	0.811764	1.74397	1.08053	0.836681	1.33228	0.327088	0.258229	0.320517	1.43956	1.24604	0.74477	0.608358	0.611552	0.92439	-1.7677	0.00167981	-0.566644	0.210534	-0.596113	0.255101
Mycth_2113082	Protein kinase, core	2.89286	2.63471	2.63768	2.19607	1.82363	1.9138	4.63028	5.28892	5.50222	1.7368	1.94249	1.02115	4.89994	7.5353	6.74319	2.78982	3.68026	3.73975	-0.807637	0.0032989	1.3209	4.53738e-08	-0.578975	0.0160412
Mycth_2113155	Hypothetical protein	9.46095	7.05878	10.3199	9.21917	8.21599	9.40147	15.7833	15.1536	14.2465	9.46688	9.28508	9.32222	18.0797	19.8297	19.562	14.0822	14.3338	14.7373	0.0454085	0.755781	0.727485	1.41035e-10	-0.0434277	0.761959
Mycth_2113181	ABC-2 type transporter	1.80749	2.4593	2.22807	2.58007	2.02783	2.54703	4.14291	4.8467	3.22216	2.20097	2.76508	2.70063	4.52912	4.5933	4.63609	4.21336	4.4336	4.27687	0.225208	0.169449	0.5725	9.05387e-05	0.108196	0.522245
Mycth_2113191	Hypothetical protein	0.0558929	0.0598885	0.10544	0.0652773	0.448436	0.143135	0.116689	0	0.303738	0	0.066231	0	0.056803	0.159793	0.352652	0.113478	0	0.0677397	-1.74679	0.380433	-0.596324	0.667241	-1.20793	0.485072
Mycth_2113210	Cyclin-like F-box	0.90096	0.965367	2.01831	1.70988	0.645404	1.29783	0.940479	1.2354	1.32602	2.81727	2.00176	1.59014	1.14454	1.60986	0.473711	0.9146	1.51701	1.22841	0.698234	0.223814	-0.534297	0.38704	0.0763803	0.920778
Mycth_2113259	Hypothetical protein	0.527376	0.825882	0.841819	1.18447	0.88344	0.571384	1.14336	2.49205	1.57993	0.608893	1.20177	1.19332	3.66929	3.86597	2.60223	2.63562	2.7778	2.3108	0.425607	0.327654	1.56213	9.63627e-06	0.597051	0.0958375
Mycth_2113329	Hypothetical protein	0	0	0	0.11155	0	0.244597	0.0997027	0	0.0865076	0	0	0.112384	0.0970684	0.273064	0	0.290878	0.107215	0.926061	1.1041	0.676968	-0.268949	0.898002	2.8146	0.159573
Mycth_2113341	Hypothetical protein	1.17288	1.17295	1.25381	5.84452	6.81118	5.30636	4.81569	2.31589	2.19541	1.09538	0.555929	0.0920032	6.35722	6.40829	6.00239	1.90502	3.42311	1.80054	-1.01685	0.0523401	-0.311275	0.381116	-0.362669	0.394497
Mycth_2113353	Hypothetical protein	0.202113	0	0.127093	0.0786825	0.308872	0	0.492282	0	0	0.0674131	0.079832	0.0792706	0	0.192608	0	0.205173	0.3025	0.244951	-0.574758	0.780772	-1.36947	0.45843	0.641223	0.733142
Mycth_2113362	Hypothetical protein	0.851001	1.39815	1.28431	3.90928	3.25128	3.12367	5.74453	5.66332	6.93687	2.15722	2.01681	2.87043	4.67023	4.70369	5.96591	4.20424	6.62316	6.66956	0.981676	0.0017402	0.20117	0.450984	-0.0549125	0.85722
Mycth_2113368	Hypothetical protein	0.269484	0.144374	0.127093	0.708142	0.617743	0.431321	0.70326	0.517323	0.427131	0.404479	0.878152	0.396353	0.547743	1.15565	0.495916	0.136782	0.15125	0.898155	1.61273	0.0678078	-0.0467765	0.956385	-0.484973	0.59022
Mycth_2113390	Hypothetical protein	56.1291	55.2385	54.6877	75.0479	74.9901	82.1547	77.9013	85.3883	83.9492	71.3622	74.5868	74.1196	106.813	105.634	103.304	99.8242	105.192	104.487	0.39238	2.39159e-11	0.0718168	0.230955	0.345996	7.0615e-10
Mycth_2113417	Hypothetical protein	0.634579	0.95617	0.542441	1.01905	1.56831	1.2442	0.662414	0.348054	0.862121	0.992151	0.751953	0.793331	1.04798	1.58743	1.31375	0.926018	0.979448	1.08152	0.251582	0.486033	-0.329341	0.286929	0.676247	0.0471188
Mycth_2113426	Hypothetical protein	6.52877	6.30741	4.64385	16.7499	14.966	17.2675	4.02205	4.34404	4.16832	4.17675	3.80476	4.1558	3.91578	3.87584	3.15135	5.32382	2.52298	4.66971	-0.532991	0.0518417	-2.53143	1.28832e-26	0.0264771	0.943486
Mycth_2113446	Mitochondrial substrate carrier	20.1861	20.1734	14.9667	18.7016	21.0788	16.6515	20.869	18.2044	22.5899	22.2381	19.9524	17.7566	27.5668	25.8033	28.2688	23.1517	22.8227	23.5826	0.107854	0.436113	0.157112	0.217032	0.193338	0.146954
Mycth_2113448	Hypothetical protein	0.0649079	0.139096	0.306116	0.341127	0.334777	0.581773	0.237142	0.213604	0.088182	0	0.0769135	0.114559	1.25333	0.773193	0.887317	0.329453	0.437161	0.0786654	-1.50865	0.127118	0.845623	0.175197	0.707019	0.385698
Mycth_2113540	Ankyrin	18.1056	17.1487	17.9222	21.551	21.799	21.7327	43.8644	41.2856	37.4469	20.0366	20.437	20.8737	45.4905	47.9322	48.338	44.9386	45.0366	44.7721	0.191664	0.0063356	0.750322	4.07e-33	0.159937	0.0140066
Mycth_2113541	Galactose-binding like	100.366	97.7026	100.683	89.7131	96.716	80.3953	142.975	143.533	151.428	86.8175	81.1507	76.9787	157.861	154.023	156.369	117.335	120.107	116.487	-0.299902	2.56446e-06	0.437064	1.02704e-12	-0.285149	5.2171e-06
Mycth_2113569	Thiolase	7.64615	7.59985	5.931	6.05121	8.41778	5.60372	9.66186	9.16006	11.0712	5.63754	5.96079	6.21482	12.934	15.5798	16.8744	11.1833	10.3334	13.3515	-0.26022	0.183724	0.799379	2.28266e-06	0.2398	0.196127
Mycth_2113722	Hypothetical protein	3.46687	3.78754	3.7189	10.4797	10.5183	7.83372	6.17348	5.07069	5.91058	5.91778	4.51087	4.15921	5.73403	5.05292	5.64719	7.45276	7.09649	8.15622	0.404759	0.0758581	-1.18902	1.82295e-10	0.422687	0.0406879
Mycth_2113755	Hypothetical protein	10.9668	9.44081	7.16141	20.6901	17.082	16.4427	47.7483	49.3545	56.2858	12.0054	9.10779	11.6907	94.1165	105.583	101.13	10.9425	7.04956	10.9057	0.246008	0.194305	2.0985	3.63681e-51	-2.38588	1.80675e-54
Mycth_2113862	Hypothetical protein	2.18259	1.00227	0.999937	1.89358	0.929168	2.39544	1.75757	1.29972	2.25921	0.311995	0.147788	0.366872	0.887253	1.36683	1.83612	1.70921	0.77	1.58712	-2.34356	0.000161311	-0.717293	0.143499	-0.369228	0.506555
Mycth_2113877	Ankyrin	1.21702	1.16359	0.600459	1.04962	1.13738	0.982941	2.9317	3.01921	2.73025	0.749407	1.28682	0.7931	3.00647	2.58722	2.44143	1.31148	1.30308	1.15729	-0.0866089	0.778833	0.966867	2.77573e-05	-1.17672	1.79774e-07
Mycth_2113928	Hypothetical protein	1.4858	0.655536	1.29154	1.97344	1.90332	2.35012	3.28442	2.26903	2.32201	0.932852	0.690439	0.479909	3.13842	4.35884	2.97167	3.84468	3.36838	4.34292	-0.718141	0.0325808	0.381395	0.162106	0.57545	0.0332942
Mycth_2113962	Zinc finger, RING-type	35.9671	38.1789	51.8765	31.8227	26.4257	29.8436	10.8521	9.93259	13.3645	26.8454	27.6183	24.1687	4.34543	5.11339	6.34773	41.3628	44.1381	45.2162	-0.698784	2.42401e-06	-2.85276	2.01007e-60	1.95222	7.84219e-37
Mycth_2113974	Hypothetical protein	0	0	0	0	0.0873577	0	0	0	0	0	0	0	0	0	0	0.0773715	0	0	0	1	-1.58486	0.801276	1.12208	0.878585
Mycth_2113977	Hypothetical protein	8.77088	11.6092	16.4243	5.72432	8.42665	6.77137	40.3924	39.3342	22.4299	14.7133	20.3278	16.846	15.8611	21.6336	20.2096	32.6032	23.3106	27.9817	0.473883	0.0802806	1.08937	4.73911e-05	-0.256997	0.352326
Mycth_2113983	Hypothetical protein	0	0	0	0	0	0	0	0	0	0	0	0	0	0	0	0	0	0	NA	NA	NA	NA	NA	NA
Mycth_2113991	Hypothetical protein	1.0281	1.21963	1.21218	0.814775	0.925864	0.705225	1.64813	1.69168	1.43001	1.10223	0.957208	0.907272	1.26874	1.46963	1.31279	2.53462	2.22569	1.60202	-0.231208	0.514229	0.351689	0.300179	0.449747	0.129891
Mycth_2114022	Hypothetical protein	0.175478	0.282033	0.744823	0.512351	1.00563	0.337032	0.366349	0.192492	0.0794663	0	0	0	0	0	0	0.267202	0.0984884	0.319007	-4.50726	0.00470849	-5.63341	0.000243811	0.139765	0.930079
Mycth_2114023	Heterokaryon incompatibility	0.516818	1.43979	1.65743	3.62155	4.38344	3.83817	0.971077	0.907086	0.748943	0.310285	0	0.972965	1.15551	1.47754	1.41302	1.25914	2.20452	2.12962	-1.52284	0.0223372	-1.9223	3.70183e-05	1.11018	0.0501022
Mycth_2114025	Hypothetical protein	2.13889	2.41912	3.19433	2.63679	2.65581	2.58657	2.10867	2.34628	2.36772	3.2698	1.61927	2.30696	2.47563	1.75521	3.0614	2.65378	3.20126	2.80826	-0.115518	0.747754	-0.490434	0.112099	0.36487	0.275881
Mycth_2114100	Short-chain dehydrogenase/reductase SDR	3.32515	4.988	6.41754	3.94319	3.45936	3.60263	5.12641	5.4994	6.06961	2.25228	2.78844	3.06979	5.82279	5.50881	7.10085	8.20505	8.61356	8.49387	-0.886032	0.000162883	0.369682	0.107639	0.620354	0.00385518
Mycth_2114188	Hypothetical protein	0.16991	0.215157	0.0728475	0.288637	0.17704	0.296671	0.483716	0.728594	0.783439	0.123648	0.128123	0.163572	1.02036	1.05984	0.990817	0.172482	0.329437	0.280804	-0.137983	0.823501	1.6445	1.15593e-05	-1.34179	0.000622922
Mycth_2114377	Hypothetical protein	57.113	49.5614	60.6987	49.6506	40.9921	41.6312	102.331	106.325	105.734	67.6455	58.0814	66.479	156.672	147.906	151.92	189.502	189.232	188.325	0.184405	0.0404059	1.41395	4.31848e-66	0.873509	7.69499e-29
Mycth_2114395	14-3-3 protein	475.397	454.211	603.709	301.075	291.455	295.782	686.289	677.363	697.488	383.848	418.796	449.635	654.198	644.416	650.404	694.659	751.958	706.449	-0.307103	0.000910379	0.760926	1.10055e-17	0.0853317	0.419196
Mycth_2114422	Protein of unknown function UPF0136, Transmembrane	396.175	381.085	334.829	683.718	673.641	674.919	373.389	425.789	456.469	604.566	491.04	540.857	657.686	642.758	656.218	396.928	441.813	371.561	0.545774	2.46152e-11	-0.427484	1.1524e-07	-0.030791	0.77378
Mycth_2114467	Hypothetical protein	1.79985	1.18678	1.4365	6.62954	6.03008	4.25464	2.31237	5.61936	6.52061	0.138537	0.984351	1.14033	6.191	3.03461	3.05739	3.37311	3.41908	2.85252	-1.02676	0.114876	-0.838909	0.0593256	-0.562876	0.264441
Mycth_2114542	Hypothetical protein	121.884	118.992	136.146	124.217	126.126	128.883	46.5054	45.3858	44.0129	121.527	126.888	134.237	25.757	26.7673	26.1958	54.3148	55.2779	50.1436	0.00636076	0.952825	-2.64057	1.71827e-232	0.25724	0.00291376
Mycth_2114599	Hypothetical protein	4.14665	4.62517	5.25775	9.01092	7.01222	9.40046	10.573	8.911	10.8361	7.82235	7.37044	7.59855	14.715	15.5798	16.048	14.0429	13.5444	14.088	0.684063	6.57346e-07	0.496666	4.3565e-05	0.478317	9.14291e-05
Mycth_2114610	GCN5-related N-acetyltransferase	17.382	17.9233	19.7224	32.1919	31.3427	30.9171	29.8865	30.9945	31.7498	11.8015	11.9359	11.7379	71.4732	68.6842	72.3488	27.4152	25.3624	26.1932	-0.648692	1.6022e-24	0.796827	3.92969e-46	-0.20747	0.000745314
Mycth_2114617	Cytochrome P450	0	0	0	0.414703	0.780053	0.340997	0.463324	0.357054	0.321605	0	0.245444	0.174084	0.270649	0.140994	0.093349	0.300383	0.23251	0.251035	4.62387	0.00131811	-1.98436	0.00443826	-0.514462	0.519288
Mycth_2114650	DNA mismatch repair protein MutS, core	0.0109118	0.0935352	0.0102924	0.0764637	0.162588	0.0838316	0.182248	0.191518	0.237192	0.0218374	0.0129301	0.0128392	0.166343	0.135183	0.114746	0.0664623	0.0612437	0.119022	-1.20757	0.280424	-0.014029	0.986602	-1.30168	0.052051
Mycth_2114682	Hypothetical protein	3.86051	4.02904	3.54678	5.62122	6.43603	7.511	13.9213	12.7045	12.3059	3.06024	3.44577	1.88775	27.005	25.4661	24.463	16.3884	15.2516	17.5606	-0.45399	0.0223336	1.60604	3.86824e-32	0.360355	0.00807992
Mycth_2114693	Mitochondrial import protein Pam17	176.025	179.48	158.364	94.498	97.9727	99.6819	115.735	109.833	126.09	167.555	147.942	164.2	119.016	128.424	127.833	140.25	134.832	137.274	-0.110317	0.115077	-0.0112991	0.88567	0.251068	0.000246675
Mycth_2114710	Protein of unknown function DUF1640	79.0435	82.4326	75.3527	98.6007	99.1845	101.751	133.13	133.766	143.946	81.469	80.3456	73.2616	140.498	126.918	130.395	138.84	137.119	130.458	-0.0225448	0.758988	0.0365402	0.565165	0.00653996	0.932152
Mycth_2114843	Helicase, superfamily 1 and 2, ATP-binding	1.39524	1.4778	1.5732	1.89172	2.27928	2.05347	4.20192	4.59158	4.19778	1.13936	1.55829	1.20768	6.71495	6.02154	5.9531	4.55842	4.77056	4.10109	-0.209936	0.261963	1.21211	2.61624e-19	0.0732144	0.639505
Mycth_2114926	Threonyl-tRNA synthetase, class IIa	43.856	43.4619	40.0484	50.2869	51.2956	47.3367	42.3206	42.4369	46.6635	39.8087	43.2157	39.5061	55.2612	56.6125	55.4587	53.7806	56.3322	52.7886	-0.0685283	0.297862	-0.205167	0.00042665	0.331201	1.64272e-08
Mycth_2114944	Heat shock protein DnaJ, N-terminal	5.75458	6.29179	6.72026	3.84044	3.74652	3.33331	3.82077	3.02744	3.82923	2.83992	2.41215	3.24732	3.06338	2.59275	2.67576	8.10685	7.99761	7.97061	-1.15688	2.35021e-17	-0.76586	1.05885e-07	1.19142	4.3436e-20
Mycth_2115071	Ribosomal protein L9 N-terminal-like	152.209	153.014	147.244	157.866	162.6	159.431	213.39	215.083	211.654	152.619	149.241	140.578	248.347	253.296	252.755	184.903	184.204	179.288	-0.0450723	0.227497	0.279675	9.98443e-18	-0.200281	1.80525e-09
Mycth_2115074	Like-Sm ribonucleoprotein-related, core	376.199	355.738	347.557	697.442	717.818	673.321	451.399	455.441	542.823	357.2	334.869	321.733	499.542	475.956	473.246	544.209	528.367	538.458	-0.103264	0.16862	-0.900916	7.10553e-44	0.17343	0.0149542
Mycth_2115094	High mobility group box, HMG1/HMG2	2.7957	3.36236	2.69081	3.59827	3.56399	4.23722	6.10467	6.8846	5.91686	3.48254	2.56911	3.9944	7.04507	7.44896	7.37968	8.45616	7.6214	6.67281	0.176309	0.35486	0.570428	0.000255536	0.29481	0.0620293
Mycth_2115123	ChaC-like protein	52.6673	54.8738	49.4488	65.4739	66.6171	70.1532	60.0386	55.2476	58.5153	64.7686	64.276	56.8354	63.5646	68.095	62.84	60.5399	65.3789	62.5082	0.232283	0.00106009	-0.427834	1.68548e-10	0.137676	0.0653856
Mycth_2115286	Dpy-30	34.2558	41.3672	38.8608	33.9522	28.3328	32.719	53.6376	44.585	42.4301	33.2583	28.6337	28.9771	66.334	61.0548	63.2826	44.9248	39.3881	40.0578	-0.343985	0.0035311	0.633264	8.80617e-09	-0.152273	0.219579
Mycth_2115324	Protein kinase-like	2.06963	1.70939	2.92822	4.0789	3.8053	2.31878	7.15638	3.78385	4.56909	1.12175	0.61311	1.3698	6.66056	5.62929	7.43591	4.59587	3.9204	4.12825	-1.12906	0.000828648	0.5728	0.0436421	-0.271861	0.393817
Mycth_2115336	Major facilitator superfamily	2.35684	2.89727	3.17086	4.35288	4.7116	5.12322	5.93122	5.19076	5.51031	3.96709	3.81029	4.96583	6.90713	6.58132	6.82035	5.82366	5.8039	4.95992	0.580621	5.74641e-05	0.145709	0.300633	0.0199675	0.909868
Mycth_2115339	Hypothetical protein	0.0264292	0.0141593	0.0249289	0.0463	0	0.186125	0.151737	0.0869754	0.0718119	0.0528916	0.0469765	0.0310974	0.0805787	0.201491	0.111169	0.0536587	0.0890017	0.0480465	0.979955	0.420894	0.423883	0.647055	-0.676072	0.503767
Mycth_2115340	WD40 repeat	21.0002	21.7709	21.03	17.5718	18.0002	19.4105	29.7979	30.0421	24.5781	24.129	23.8073	21.34	37.0947	32.1632	35.6821	32.9232	31.9411	31.8142	0.105878	0.242655	0.560086	3.957e-12	0.22063	0.00870464
Mycth_2115401	Nucleic acid-binding, OB-fold-like	15.9319	14.4154	13.483	9.97537	10.4491	8.7266	36.2643	33.6427	35.2728	14.1263	11.6419	14.3719	16.821	15.2671	15.9624	13.6573	13.0652	13.1943	-0.137091	0.249153	0.344497	0.00250438	-1.37505	1.23466e-43
Mycth_2115405	Auxin efflux carrier	41.564	43.2286	43.7097	36.1102	38.0588	36.7921	44.9253	42.4448	36.7477	20.1595	18.0931	19.3111	22.4888	21.5963	24.0177	24.9652	25.4956	24.4171	-1.17114	9.09096e-54	-1.07798	1.18102e-46	-0.704925	9.30163e-21
Mycth_2115420	Hypothetical protein	0.282076	0	0.133032	12.0244	16.1652	9.3907	2.20837	1.23771	0.383221	0.141127	0.501375	0	0.286669	0.806433	0.741557	0.143173	1.10822	0	0.561076	0.710826	-4.72781	2.28229e-13	-1.57015	0.0657458
Mycth_2115472	Hypothetical protein	0.918588	1.96851	0.49511	61.4572	52.3417	73.092	8.62992	8.63704	11.0534	2.10095	3.73197	1.85286	10.5357	5.87761	9.93558	1.59856	4.56643	2.7037	1.19391	0.00786834	-3.20143	2.13585e-36	-1.66809	2.71609e-07
Mycth_2115531	Hypothetical protein	13.0469	15.2036	11.7391	17.9058	17.7792	17.4755	44.1838	42.7379	44.9254	16.1233	12.8953	13.9365	50.0432	45.6079	45.2687	36.6204	32.5977	33.0818	0.0994449	0.44102	1.03312	2.78377e-26	-0.342683	0.000311715
Mycth_2115670	Amidase signature enzyme	1.79522	3.06567	2.61934	3.14496	2.57202	1.97542	5.12413	4.89245	3.32813	3.73303	3.42358	3.30049	6.49961	6.6828	6.99076	4.8977	5.47874	5.50731	0.473565	0.0262394	1.0137	2.15324e-07	0.277993	0.187154
Mycth_2115734	Hypothetical protein	27.8297	23.3037	21.9796	38.4119	38.5109	37.4529	38.7339	37.6854	36.3815	23.9388	24.4568	21.0468	70.7748	65.6468	70.6185	46.9049	48.8769	46.047	-0.0864637	0.367438	0.482618	1.5749e-10	0.353606	7.65287e-06
Mycth_2115740	High mobility group box, HMG1/HMG2	0.134143	0	0.94896	0.234998	0.153749	0.687046	1.19023	1.54507	1.09346	0.0671135	0.556341	0.0789183	1.36327	2.62061	1.48114	0.680869	0.225867	0.32515	-0.715593	0.503699	1.99471	0.0180858	-1.59621	0.0716694
Mycth_2115815	WD40 repeat	2.75184	3.32597	3.20819	2.50682	3.06574	3.35442	8.66359	8.45224	7.54692	4.38367	5.59558	4.5201	8.63604	9.57711	8.25297	8.92803	7.61126	9.49838	0.627977	1.24248e-06	1.19727	8.10855e-22	0.101602	0.469003
Mycth_2115818	Hypothetical protein	0	0	0	0	0	0	0	0	0	0	0	0	0.0347773	0	0	0	0	0	0	1	0.338712	0.9605	0	1
Mycth_2115844	Hypothetical protein	2.50128	2.59076	1.74981	3.28641	2.81909	2.69564	2.43693	2.21791	2.30321	1.20971	1.72896	1.56965	2.37254	3.11862	2.49876	2.89887	2.52696	2.55147	-0.616267	0.00256224	-0.511032	0.00560975	0.221551	0.295911
Mycth_2115868	Ribonuclease P-related	25.5148	20.4207	25.6806	21.168	25.6777	24.6022	39.6262	30.2927	34.8046	29.8897	29.128	28.1909	47.8287	53.819	52.0252	35.7719	37.7221	38.6535	0.267431	0.0356828	0.732293	3.39945e-10	0.119153	0.374488
Mycth_2115983	Cation efflux protein	1.97571	2.52232	1.78426	6.87321	8.09433	8.612	3.07162	3.41231	3.31235	2.64996	1.79322	1.78061	4.27209	3.68548	2.78487	4.90738	4.9546	6.26639	-0.00931213	0.981655	-1.50449	1.15376e-14	0.738473	0.000512473
Mycth_2116000	Hypothetical protein	3.8935	5.49777	4.95357	4.72347	4.98148	4.7535	8.66417	7.91297	6.88878	3.89594	3.89836	3.51581	12.3615	13.0583	12.0924	6.28102	7.41972	7.6451	-0.354136	0.0266188	1.00248	1.65165e-13	-0.114559	0.472775
Mycth_2116084	Hypothetical protein	8.80048	8.81685	11.4175	7.53232	7.75626	7.28179	19.1358	18.75	16.4306	11.9851	11.3318	11.4016	21.6653	19.6193	20.3796	16.8031	16.9757	20.1379	0.240222	0.0580723	1.07599	5.90334e-20	0.011772	0.938998
Mycth_2116126	Methyltransferase type 11	3.76171	3.31933	4.21605	4.70341	3.85501	3.45664	8.17679	8.25289	6.21282	6.06679	6.97465	6.09245	7.73587	6.95874	7.07372	9.07493	7.10387	10.0835	0.740195	8.46041e-05	0.481543	0.0106231	0.240146	0.206738
Mycth_2116212	Hypothetical protein	1.28286	0.82474	0.528015	2.58789	2.21891	2.00101	3.79826	3.68442	4.11947	0.770198	1.07792	1.64667	3.60308	4.28997	4.02252	3.59903	4.0059	3.70317	0.391112	0.180669	0.433723	0.0564068	-0.0162844	0.95723
Mycth_2116256	Hly-III related proteins	13.3783	14.1363	11.3526	21.7337	18.0396	20.2716	28.9933	29.1986	31.8645	11.7655	14.7557	15.6868	23.6168	22.4103	26.1406	21.1466	18.9146	17.7287	0.106141	0.459889	-0.107352	0.400515	-0.616368	1.56081e-07
Mycth_2116312	Ras GTPase	147.44	170.107	140.209	113.857	90.0299	123.668	213.375	224.559	207.415	100.721	93.2566	95.8857	153.138	154.169	153.536	193.563	176.43	197.986	-0.669931	2.38144e-14	0.12182	0.192643	-0.161225	0.0888382
Mycth_2116318	MFS general substrate transporter	6.68464	5.75171	6.78284	9.3053	11.3764	8.4728	12.1231	12.8879	13.6071	9.66165	9.8013	9.45431	17.2925	18.9178	21.6206	17.1017	21.2982	18.0851	0.572789	3.40971e-05	0.611758	1.28749e-06	0.56938	5.98568e-06
Mycth_2116377	Hypothetical protein	1.65895	0.917441	1.06001	1.37499	1.41073	1.71305	0.502756	0.528329	0.533157	1.76708	0.887778	0.755601	0.271929	0.101996	0.281371	0.271623	1.08128	0.194571	-0.0983026	0.877636	-3.16486	2.84566e-07	0.0054726	0.998135
Mycth_2116379	Hypothetical protein	3.85304	4.3787	5.31381	4.53406	5.1857	3.55068	7.4347	5.57147	6.53007	7.53567	8.47424	8.27726	7.95022	9.12398	9.33128	5.33369	5.63574	6.26166	0.824138	2.34117e-07	0.615154	0.000129462	-0.16243	0.376954
Mycth_2116402	Helicase, superfamily 1 and 2, ATP-binding	0.11162	0.27508	0.105284	0.156434	0.076761	0.271554	0.256336	0.183665	0.242631	0.100521	0.211626	0.223271	0.340314	0.329751	0.281704	0.203959	0.350828	0.216446	0.11556	0.854089	0.55967	0.268564	0.192976	0.744034
Mycth_2116408	Hypothetical protein	0.284737	0	0.0447623	0.0554241	0.21757	0.121529	0.148613	0.20823	0.257891	0.427374	0.112468	0.223354	0.626976	0.678368	0.299421	0	0.0532704	0	1.2071	0.2719	1.64707	0.0941295	-3.42049	0.0310136
Mycth_2116433	Hypothetical protein	0.0838393	0	0	0.293748	0	0.322053	0.0875168	0	0	0	0	0	0.170409	0.23969	0.352652	0	0.0941111	0	-0.819473	0.771674	-0.0518361	0.981151	0.160302	0.961861
Mycth_2116436	Cyclin-like F-box	0.278319	0.364485	0.233351	0.10835	0.106333	0.23758	0.645616	0.474919	0.420129	0.24755	0.183221	0.10916	2.07424	0.972512	1.49588	0.37671	0.485984	0.787057	-0.685561	0.302588	2.97408	2.29829e-07	0.112382	0.860698
Mycth_2116457	Cytochrome P450, E-class, group I	2.46023	2.55457	2.51195	3.43611	3.45936	2.33827	4.07725	5.31408	4.22681	1.72578	1.14207	1.67121	6.49559	5.77673	6.40107	4.89196	4.01435	3.44277	-0.736908	0.000574803	0.637493	0.000456032	-0.110902	0.611762
Mycth_2116458	Major facilitator superfamily	0.0838393	0	0	0.097916	0.128125	0.178918	0.0583445	0.153281	0.101246	0.391496	0	0.0986479	0.0852045	0	0.176326	0.141848	0.125481	0.10161	2.55196	0.0671975	-1.01655	0.402953	0.270525	0.855017
Mycth_2116523	Autophagy protein 5	60.0444	54.852	65.3374	48.8888	49.7513	50.8002	62.1215	63.7605	59.6475	44.1811	47.2651	50.4464	84.1627	88.0162	84.7298	71.401	73.2071	66.1144	-0.361545	9.21569e-06	0.409288	2.15482e-07	0.207513	0.0130748
Mycth_2116566	Flavin-containing amine oxidase	5.03949	4.66609	5.47676	6.97318	5.08545	4.34859	13.4944	15.5328	14.9581	6.65959	6.23125	5.38177	15.8935	17.8267	16.5029	14.7635	14.6342	14.3729	0.252307	0.0854731	1.23822	1.2925e-22	0.0159238	0.921684
Mycth_2116588	Hypothetical protein	10.1422	9.36152	9.39355	11.0245	11.8347	12.8691	14.7007	16.5543	14.7749	9.01753	7.63802	8.19536	27.4138	25.182	26.7915	16.3429	17.3172	18.8451	-0.228264	0.0394964	0.780181	1.71147e-17	0.212067	0.0329525
Mycth_2116644	Hypothetical protein	54.7676	59.7001	45.6726	58.5356	64.4335	58.3534	64.4205	61.832	73.3195	93.3534	86.3328	96.5443	89.7863	93.6696	91.1698	52.2995	54.0173	54.8691	0.777562	3.07662e-20	0.225459	0.00971403	-0.287705	0.00148743
Mycth_2116681	Zinc finger, LIM-type	10.962	11.3189	12.9889	9.13067	6.174	8.37338	28.1148	28.5792	27.2984	12.1643	10.7543	10.654	47.4589	45.5611	45.5802	22.0006	19.5751	19.0518	-0.0858343	0.478798	2.17905	5.68771e-102	-0.446302	8.92684e-06
Mycth_2116689	Nucleotide excision repair, TFIIH, subunit TTDA	59.7525	55.5021	52.7058	94.0787	97.2362	99.4883	48.3235	59.2824	59.4752	58.9737	83.1289	82.5443	51.8135	64.5219	70.983	52.5833	62.037	60.3066	0.40537	0.00653048	-1.00727	4.51274e-13	0.0864573	0.632145
Mycth_2116710	Hypothetical protein	13.7843	13.9756	11.7124	13.4263	12.3098	12.3158	12.7739	13.3193	10.2489	7.29475	9.35057	7.34066	18.6952	18.9621	19.2654	13.6778	13.742	13.872	-0.730522	1.67752e-14	0.208391	0.0325329	0.208032	0.0433583
Mycth_2116734	Fungal transcriptional regulatory protein, N-terminal	3.38314	3.46207	4.33844	3.37403	2.35272	3.21242	9.32484	8.92349	8.81376	2.81471	2.34228	2.68362	5.91066	7.96954	7.67484	9.84002	11.5636	9.7668	-0.527645	0.0082946	0.901461	5.14668e-07	0.226475	0.189065
Mycth_2116851	Carbohydrate/puine kinase, PfkB, conserved site	17.3176	16.435	15.7745	28.5465	33.346	29.3332	42.7656	45.158	45.2171	18.5662	16.4166	14.7293	43.5465	43.7572	47.2438	34.1048	37.3791	32.7416	-0.00426082	0.979482	0.186158	0.0391575	-0.330593	0.00020702
Mycth_2116909	Hypothetical protein	8.67737	6.73746	6.04962	16.8905	14.9906	13.3652	13.1275	11.8639	11.0485	9.94119	7.30197	7.99048	13.6753	18.2164	15.0759	13.1493	11.7168	9.6021	0.228118	0.359614	-0.318819	0.1131	-0.0342694	0.900411
Mycth_2116929	HAD-superfamily phosphatase, subfamily IIIA	18.5844	18.266	18.8474	26.1925	28.4276	27.6429	27.8595	31.5758	28.159	17.4076	20.6972	18.5787	31.3126	31.8921	29.3876	26.0291	26.6648	24.3863	0.00744248	0.962778	-0.201672	0.0451577	-0.159008	0.146138
Mycth_2116960	Hypothetical protein	9.86185	8.08495	4.83308	14.6737	13.6363	15.2339	21.9077	26.4099	24.8571	13.8714	14.6802	14.7834	23.9682	21.4383	22.0325	20.2004	17.9643	19.5657	0.921832	9.74023e-10	0.258947	0.0832612	-0.318697	0.0364657
Mycth_2116990	Hypothetical protein	2.85186	3.18305	3.6987	7.07771	7.62694	7.91185	3.84523	6.1264	4.84307	2.02133	2.81612	2.79632	11.5932	14.8344	11.6208	7.23758	8.26992	4.75244	-0.378503	0.299418	0.380148	0.144827	0.483772	0.105233
Mycth_2117048	Na+/solute symporter	0.0219029	0.0234686	0.082638	0.179063	0.0251042	0.308498	0.297227	0.384426	0.376917	0	0	0.103086	0.133557	0.271347	0.253356	0.289048	0.0491727	0.212362	-0.404691	0.778833	0.00761981	0.996132	-0.913373	0.304387
Mycth_2117072	CMP/dCMP deaminase, zinc-binding	4.01155	4.70769	5.31538	4.79664	9.5242	9.0501	8.67414	6.9151	8.56426	3.82292	3.62175	4.72011	8.63909	8.82908	8.13554	7.07802	7.82671	7.98728	-0.224223	0.46114	-0.239718	0.34308	-0.0599246	0.848193
Mycth_2117078	Ubiquitin interacting motif	19.5162	17.3411	20.6033	14.104	13.2555	13.8152	38.0023	37.3826	31.8073	19.4755	19.9297	18.6486	33.2178	34.475	35.5577	38.1736	38.016	38.8015	-0.0011211	0.997669	0.953818	1.30627e-33	0.125042	0.13863
Mycth_2117187	Major facilitator superfamily	6.42295	6.36442	7.21102	4.11579	3.48542	4.58516	5.63668	6.23515	5.37976	7.79199	6.66801	7.22303	10.6289	9.64176	11.2669	10.3573	11.4209	10.161	0.102777	0.469072	1.00221	7.03659e-15	0.914212	4.99823e-14
Mycth_2117190	Gtr1/RagA G protein	28.4534	28.4806	33.6666	28.3512	28.8143	30.6681	31.0925	32.8321	33.3713	33.0122	33.7162	30.004	39.4218	39.2657	39.8816	36.7816	37.3165	36.2739	0.078008	0.379853	0.0607697	0.48045	0.204096	0.0135488
Mycth_2117192	60 kDa inner membrane insertion protein	81.3226	80.0308	77.7615	61.5755	59.3659	62.1976	64.3225	63.4632	69.0084	73.6732	74.0841	70.9301	74.9368	76.6141	72.2298	76.5701	82.0656	78.5498	-0.141806	0.00487767	-0.082924	0.110648	0.290228	4.14522e-09
Mycth_2117239	Protein kinase, core	2.12979	2.15164	2.35327	6.11185	5.64936	3.58414	2.73137	2.7368	3.36194	2.67913	1.80266	1.07399	2.10263	3.82731	3.83935	1.85317	2.1175	2.65496	-0.259875	0.501146	-1.02707	0.00065134	-0.402092	0.275097
Mycth_2117287	Complex 1 LYR protein	17.3044	7.33035	15.7527	22.0898	32.9793	35.0394	39.2775	42.8205	18.042	18.1207	18.1208	18.4669	43.761	15.3402	46.55	40.4436	40.656	41.2128	0.418443	0.410653	-0.14474	0.773743	0.314146	0.549933
Mycth_2117465	Thioredoxin-like fold	215.366	221.606	206.999	265.541	271.227	261.329	302.819	294.388	299.712	259.802	280.516	281.539	303.502	308.247	295.016	289.503	280.224	275.117	0.339201	1.65341e-11	-0.18879	0.000168295	-0.0634966	0.263152
Mycth_2117572	Hypothetical protein	48.6073	54.0375	42.5377	29.9213	28.1978	30.9171	39.8588	44.3887	42.9754	40.1394	42.6682	42.8636	49.4701	47.5924	50.708	33.0974	34.7861	33.7722	-0.218605	0.00470331	0.358728	2.91697e-06	-0.301259	0.000130503
Mycth_2117668	Hypothetical protein	69.1881	78.287	59.4267	61.6389	61.7203	66.1	74.2889	74.5397	68.0423	74.0999	66.0573	58.8976	40.8981	35.9142	41.1909	71.2401	75.5357	69.361	-0.0646482	0.552806	-1.05633	2.07149e-28	0.0187918	0.880797
Mycth_2117720	Protein kinase, core	25.9655	22.8875	20.7236	28.3164	30.9053	34.0997	34.0543	34.265	38.3916	22.2622	20.9723	19.2581	31.2938	33.8386	34.1307	34.1874	34.6274	34.3604	-0.165323	0.129872	-0.282233	0.00338053	-0.0280758	0.817729
Mycth_2117721	Histone-fold	0	0	0	0	0	0	0	0.224465	0.0463329	0.153565	0.0606182	0	0.0519892	0.097501	0.0537943	0.103861	0.114847	0.185997	2.92835	0.176729	2.22287	0.295273	0.623095	0.766661
Mycth_2117728	Hypothetical protein	16.1279	16.9105	15.9186	28.6572	28.652	31.4186	22.427	22.5568	22.7456	10.6626	12.9681	12.0637	34.8883	26.9514	32.95	27.1893	25.7333	35.3229	-0.471413	0.000686784	-0.277722	0.0261669	0.401815	0.00188325
Mycth_2117751	Lipase, GDXG, active site	0.161835	0	0	0.28351	0.185489	0.155414	0.5068	0.133145	0.146576	0	0.047942	0	0.246705	0	0.212725	0.287498	0	0.294204	-1.74673	0.383556	-0.82755	0.537775	-0.409831	0.790049
Mycth_2117759	Cytochrome P450	1.55877	1.5963	1.52233	2.12658	1.96052	1.88993	1.31035	1.86123	1.87407	1.3389	1.37305	1.21732	0.925255	0.801888	1.33453	1.90444	1.70329	2.03962	-0.264182	0.205137	-1.34434	1.38086e-12	0.182511	0.389593
Mycth_2117807	Tyrosinase-like protein	1.39799	1.34429	1.69055	1.00474	0.657361	1.33105	1.6464	0.82575	0.811651	1.36299	1.01942	0.970076	0.255006	0.204961	0.414638	0.47305	0.684038	0.738539	-0.41571	0.301215	-2.14992	2.51942e-06	-0.776554	0.0733477
Mycth_2117839	eRF1 domain 1	18.349	13.5619	19.356	23.9663	24.207	24.6454	18.5675	20.7443	21.5028	12.9273	13.3119	12.998	44.8687	41.4313	44.0246	27.712	24.254	25.0519	-0.404617	0.000608612	0.46685	1.08104e-05	0.363565	0.00141081
Mycth_2117854	Helicase, superfamily 1 and 2, ATP-binding	0.0321087	0.034404	0	0.0187499	0	0.0411131	0.100551	0.158499	0.0145406	0.0160644	0.0190238	0.0755601	0.277368	0.152994	0.067529	0.0488922	0	0.0389143	0.742042	0.631022	2.72263	0.0355768	-1.58347	0.231405
Mycth_2117863	Mg2+ transporter protein, CorA-like	22.9588	24.3457	24.6303	21.4271	20.9117	22.5799	31.8955	31.8438	29.3636	21.4122	25.5979	23.4228	38.5316	35.8404	35.9467	27.7473	30.1113	28.9347	-0.0465258	0.626885	0.39298	7.138e-07	-0.0781598	0.390249
Mycth_2117900	Heavy metal transport/detoxification protein	207.685	192.996	165.762	236.728	245.852	242.708	194.309	206.862	204.858	523.039	438.479	427.877	288.369	287.28	291.599	247.831	252.051	255.613	1.28244	6.7169e-79	-0.115019	0.117886	0.340542	2.19315e-06
Mycth_2117942	BRCT	0.415896	0.190983	0.056041	0.97145	0.88527	0.836831	0.372119	1.04279	0.484307	0.535059	0.704031	0.419448	0.664192	1.30225	0.687254	1.32689	1.73402	0.360034	1.32085	0.0909185	-0.38966	0.550753	0.893465	0.181303
Mycth_2117988	Peptidase C50, separase	1.40163	1.97649	1.01381	1.32314	1.35678	1.32975	3.37348	2.97149	2.69681	1.51151	1.98789	1.76028	1.18827	0.961989	1.03097	1.55555	1.5815	1.50507	0.254762	0.181768	-0.707739	0.000108655	-0.9382	5.18312e-08
Mycth_2118002	Major facilitator superfamily	0.106651	0.114275	0.100596	1.65039	1.92526	1.3656	1.44727	1.52089	1.76286	7.20344	7.51945	8.09401	1.49033	1.32126	1.34581	3.49156	2.81336	2.35892	6.13886	1.58422e-42	-0.628293	0.00584611	0.897291	1.84312e-05
Mycth_2118030	Armadillo-type fold	14.7776	13.147	15.755	13.0748	10.0599	11.4104	19.2823	17.5859	19.7925	16.5792	15.6537	14.6215	16.3608	16.4511	14.645	20.1609	21.4389	23.337	0.0855858	0.460125	0.086609	0.443299	0.216918	0.041169
Mycth_2118116	von Willebrand factor, type A	14.7985	13.5272	15.8905	18.7722	18.4947	17.0483	26.095	26.8263	22.6604	10.1855	11.418	10.3293	27.5935	27.229	26.991	24.2524	22.3364	22.6468	-0.486962	7.65229e-08	0.217336	0.0112547	-0.101525	0.284385
Mycth_2118124	alpha-mannanase	2.71639	3.2744	4.37708	7.79901	7.26466	4.78249	2.75678	2.40038	2.83615	4.64342	3.57648	4.79429	2.26218	2.15721	2.26138	7.35339	4.44675	4.93822	0.310894	0.236592	-1.94702	3.62044e-16	1.09044	8.68637e-06
Mycth_2118236	Major facilitator superfamily MFS-1	6.87547	7.74157	8.10646	14.9369	16.629	14.138	33.6653	35.9849	34.751	12.681	16.467	16.0769	35.322	36.3422	37.7433	32.7389	35.0573	31.6716	0.975668	8.29039e-20	0.884773	3.41634e-20	-0.0469394	0.689438
Mycth_2118258	Hypothetical protein	0	0.168436	0.09885	0.367185	0.300292	0.335472	0.164094	0.804724	0.379672	0	0	0	0.37277	0.299612	0.330611	0.212772	0.529375	0.190518	-3.0432	0.0630901	-0.373098	0.68933	-0.498867	0.616496
Mycth_2118259	Hypothetical protein	3.66327	2.26123	2.55393	6.04547	5.65912	6.01619	6.06845	6.77024	7.35703	2.11169	1.93451	1.9209	5.70578	5.19855	6.07138	8.2863	8.67113	6.90087	-0.52004	0.0184845	-0.435564	0.0115	0.262967	0.142094
Mycth_2118264	2Fe-2S ferredoxin, iron-sulphur binding site	143.924	139.54	124.156	219.005	199.554	230.089	106.771	89.516	110.611	164.428	123.521	165.728	105.37	94.0117	92.8649	71.2076	86.5822	87.3842	0.144722	0.277523	-1.52223	4.01907e-38	-0.307182	0.0244204
Mycth_2118274	Protein kinase-like	1.74653	1.57898	1.18406	2.51784	2.78376	1.81701	1.93708	1.67639	1.77959	1.41994	0.905437	0.931179	0.637878	0.702166	0.8896	4.76485	4.44177	5.42407	-0.46581	0.0877916	-2.0561	1.22928e-15	1.46051	1.45377e-11
Mycth_2118284	Emopamil-binding	16.3331	20.0959	15.3474	14.6511	18.2222	13.9159	22.884	21.5274	27.6177	15.287	13.1726	10.084	23.9835	22.3119	25.8611	19.9848	17.4977	17.3865	-0.433042	0.00648926	0.248884	0.110648	-0.37126	0.0178781
Mycth_2118373	Hypothetical protein	8.49616	9.67647	10.5917	11.935	9.94227	14.3783	14.1405	11.9269	12.1077	11.4146	9.082	9.01812	9.78174	8.94591	8.87183	21.1699	15.0726	15.0494	0.0245372	0.917057	-0.762768	9.11803e-06	0.452344	0.00917227
Mycth_2118447	Ribonucleotide reductase, stirrup	0.0744871	0.239436	0.351293	0.382771	0.52932	0.648557	1.05746	0.751726	0.863539	0.462109	0.229488	0.192816	1.2869	1.37709	1.36291	0.559549	0.652182	0.50554	0.405066	0.379326	0.998979	0.0028848	-0.615699	0.0910719
Mycth_2118512	WD40 repeat	18.7999	19.2303	16.2047	14.787	12.7039	14.6288	30.6606	32.7345	25.0584	25.9781	28.137	29.494	36.7823	37.9848	42.2285	22.3735	25.6971	22.2163	0.613485	2.55024e-08	1.10221	1.09399e-23	-0.306425	0.0072757
Mycth_2118584	RNA recognition motif 2	0.237655	0.280108	0.582826	0.527359	0.789933	0.456453	0.446543	0.182489	0.279822	0.142682	0.253451	0.559264	0.627964	0.249127	0.349875	0.506631	0.480189	0.43204	-0.242606	0.713249	-0.913274	0.088257	0.664156	0.278716
Mycth_2118610	Helicase, superfamily 1 and 2, ATP-binding	13.5507	13.7346	10.8409	17.0588	15.9264	16.6474	35.2391	36.4644	33.1217	13.6994	16.6826	13.9417	20.9855	22.0289	22.0086	23.3894	22.6713	23.9685	0.206301	0.0168103	0.0172392	0.85292	-0.558953	1.12226e-12
Mycth_2118654	Major facilitator superfamily	0.721611	0.302555	0.384714	0.622917	0.647282	0.160692	0.262005	0.447414	0.397827	0.219758	0.074355	0.221496	0.255082	0.538181	0.824809	0.50959	0.528274	0.152097	-1.45246	0.0418078	-0.208628	0.759862	0.139015	0.868013
Mycth_2118655	Cytochrome P450	1.14823	1.20103	1.10884	1.24524	1.72341	1.61026	0.913219	0.809722	1.51044	0.355629	0.259165	0.28951	0.944658	1.09424	0.948709	1.22112	0.491014	0.596404	-1.93869	2.18829e-06	-0.987683	0.00309122	-0.45925	0.244306
Mycth_2118656	Hypothetical protein	0.586875	0.628829	0.35586	0.048958	0.0480467	0.214702	0.306309	0.183937	0.189836	1.51005	2.18562	1.13445	0.127807	0.0798966	0	0.127663	0.188222	0.203219	1.61322	0.00133657	-0.897522	0.403833	-0.377255	0.67079
Mycth_2118664	Major facilitator superfamily	0.0350955	0.0376044	0	0.0409881	0	0.0449376	0.0366349	0.0769969	0.0953596	0	0.166348	0.123883	0.107001	0	0.332149	0.0712537	0	0	2.00271	0.289779	1.99438	0.261165	-1.45695	0.480048
Mycth_2118668	ATPase, F0 complex, subunit A	2.04625	2.83202	2.01051	2.48939	2.54078	1.96507	3.82701	4.48931	5.0194	1.62096	2.3237	2.60832	4.15913	4.30629	4.48286	8.56856	8.13503	7.12989	-0.0905458	0.813222	0.509901	0.0858221	0.858758	0.000554121
Mycth_2118714	Hypothetical protein	14.1452	13.0373	13.8289	17.2734	18.6273	19.5434	18.8049	22.1196	20.6775	20.3061	17.6786	20.0837	31.4164	27.2468	26.1776	26.8856	26.0615	27.0959	0.488471	2.24185e-06	0.241713	0.015253	0.400917	4.7902e-05
Mycth_2118744	Peptidase aspartic, active site	0.0384977	0.123749	0.108937	0.31473	0.617743	0.443644	0.442049	0.253383	0.244075	0.269653	0.0912366	0.0452975	0.312996	0.256811	0.526279	0.078161	0.0864286	0.233287	0.615167	0.563884	-0.709917	0.317623	-1.24402	0.158587
Mycth_2118751	NAD-dependent epimerase/dehydratase	11.671	10.9021	15.4441	11.9829	14.1609	12.3712	12.1829	10.8799	11.2288	13.86	13.4244	14.0343	5.64812	5.62219	5.84423	21.3085	22.1708	23.6264	0.100941	0.499159	-1.54474	1.60813e-28	0.989953	5.38123e-15
Mycth_2118764	Hypothetical protein	0.243967	0.149376	0.230117	0.284929	0.319572	0.669394	0.0727623	0.0764634	0.378796	0.278994	0.289092	0.123025	0.602138	0.166067	0.549746	0.28304	0.352102	0.253437	0.131364	0.892622	-0.320627	0.661778	0.727715	0.393174
Mycth_2118765	Methyltransferase type 11	0.195354	0.0523298	0.046066	0.114077	0.615744	0.125069	0.101961	0	0.132701	0.0488691	0.115744	0	0.198535	0.0465417	0.51357	0	0.054822	0	-0.857498	0.620232	-0.567889	0.660047	-2.01877	0.30833
Mycth_2118778	Hypothetical protein	0.146515	0.392473	0.138198	0	0.16793	0.375207	0.152942	0.160722	0	0	0.260423	0.172394	0.148901	0.209438	0.0770355	0.0743668	0.246699	0.266355	-0.67757	0.642744	-0.659211	0.639031	0.956867	0.540695
Mycth_2118780	GCN5-related N-acetyltransferase	57.6724	46.5868	53.706	63.1638	62.8295	67.37	92.9003	91.183	95.1603	28.487	26.8719	29.3704	69.14	67.0095	69.3961	106.492	110.797	113.001	-0.914156	4.59305e-26	-0.284091	0.000340094	0.263545	0.000610055
Mycth_2118798	Fungal transcriptional regulatory protein, N-terminal	0.193475	0.138204	0.425815	0.52724	0.36959	0.908354	0.0673206	0.28298	0.584111	0.193597	0.382102	0.531181	0.32771	0.491672	0.406906	0.851086	0.941111	0.781612	0.491798	0.586919	-0.915134	0.210308	1.45162	0.0526921
Mycth_2118800	Glyoxalase/bleomycin resistance protein/dioxygenase	0	0	0	0	0	0	0	0	0	0	0	0	0	0	0	0	0	0	NA	NA	NA	NA	NA	NA
Mycth_2118844	Asp/Glu racemase	0.0836844	0.478223	0.447292	0.456097	0.319719	0.250023	0.0291184	0.152997	0.0757941	0.446596	0.429706	0.36104	0.453584	0.292413	0.704	0.0283171	0.0626248	0	0.281056	0.699034	0.117575	0.865042	-1.43514	0.258804
Mycth_2118845	Oxidoreductase, C-terminal	7.44074	7.33634	5.63445	2.97828	3.12304	2.95215	2.15146	1.91601	1.70853	6.15207	5.09151	5.79556	5.14777	5.79251	6.31834	1.52486	0.509768	0.93142	-0.268171	0.165346	0.556896	0.0045468	-0.91423	0.000565288
Mycth_2118950	Zinc finger, C6HC-type	0.276901	0.333782	0.391773	0.525512	1.22982	0.487511	0.686485	0.417655	0.282142	0.0692685	0.0820293	0.203631	0.773875	0.659697	0.727951	0.386503	1.04904	0.37754	-1.53574	0.0444425	-0.436075	0.445199	0.416386	0.528115
Mycth_2119011	Mannose-binding lectin	9.92647	10.6107	7.37418	5.50605	6.05524	5.09622	21.1194	24.1168	23.4312	10.7624	9.9097	9.47763	29.7587	29.553	31.8383	10.5818	11.6479	10.8532	0.104753	0.393195	2.07657	7.62936e-83	-1.03133	1.81504e-24
Mycth_2119021	Hypothetical protein	3.48803	3.1272	3.35717	7.06658	8.24046	9.297	4.3841	6.40309	3.80389	2.13687	3.96449	3.09903	4.9917	5.49478	6.21299	9.17728	7.1116	7.59196	-0.143452	0.650467	-0.930924	4.61813e-05	0.745668	0.00205574
Mycth_2119125	Ribosomal protein L33	399.018	432.202	338.248	501.861	486.363	524.018	428.803	412.736	442.248	405.667	354.92	355.433	367.563	359.779	354.773	385.845	422.926	414.153	-0.0768098	0.353948	-0.855096	6.77779e-33	-0.0488862	0.58428
Mycth_2119140	HEC/Ndc80p	15.0911	14.8535	13.3598	10.8836	10.5747	11.3386	31.748	31.9135	29.205	14.3815	13.817	13.638	17.8812	17.0765	16.2106	23.297	23.2632	23.403	-0.0606868	0.479299	0.270284	0.00047431	-0.38481	8.399e-09
Mycth_2119212	Nucleic acid-binding, OB-fold-like	0.421539	0.948514	2.26637	1.08309	1.15956	1.24143	4.5763	4.62411	3.43614	1.72939	1.14887	1.63678	5.35503	6.38727	5.71828	5.64855	7.66559	5.05777	0.282294	0.499401	1.95417	1.36687e-08	0.565076	0.0981594
Mycth_2119272	Neutral/alkaline nonlysosomal ceramidase	16.6732	16.1482	19.8019	39.3243	39.592	36.8803	30.8709	32.7081	28.0713	15.1005	18.8198	18.6635	42.2793	45.1352	43.0221	37.8253	36.9993	36.5303	-0.0181989	0.88685	-0.201263	0.0336374	0.304759	0.00169328
Mycth_2119294	DNA replication factor Dna2	5.12547	5.25408	4.28627	4.72712	4.2273	4.39778	7.63382	8.6945	7.22654	4.1664	3.31851	3.44439	13.3929	12.6391	11.8131	7.43449	6.54823	7.03155	-0.43105	6.70328e-05	1.13047	7.71875e-31	-0.139252	0.207178
Mycth_2119394	Methyltransferase type 12	0.868551	0.465321	0.64857	0.295861	0.248875	0.97311	1.4733	1.70704	1.40943	0.869096	0.857668	0.851636	2.02284	0.827706	1.17973	1.32255	0.284364	1.40353	0.362137	0.544692	1.05402	0.0509948	-0.583343	0.295911
Mycth_2119403	Biotin/lipoate A/B protein ligase	3.34367	3.79766	4.22617	3.46249	3.67909	3.31091	6.39894	6.87114	5.02715	6.37925	6.23374	5.48173	7.99689	8.30595	7.36037	6.40389	4.52901	5.32212	0.655194	1.68753e-05	0.805155	8.51333e-08	-0.140793	0.410986
Mycth_2119434	Armadillo-type fold	75.3037	73.7548	61.2444	52.8746	56.1593	52.3351	70.0247	70.5299	74.7379	68.5598	65.5142	64.4367	77.1046	77.0469	77.1562	70.8004	72.1576	67.04	-0.0941371	0.156829	0.146221	0.0201403	-0.0135732	0.869509
Mycth_2119441	GCN5-related N-acetyltransferase	20.6641	17.646	17.601	23.1098	23.1103	24.3745	29.9373	29.1933	34.9929	9.33602	8.45888	7.95732	23.6098	19.3343	23.1784	14.1118	14.6907	15.7094	-1.1288	5.01253e-18	-0.46813	5.2458e-05	-1.06252	9.26902e-20
Mycth_2119446	Glycoside Hydrolase Family 27 protein	0.211064	0.0376921	0.0995413	0.164335	0.322551	0.495466	0.183602	0.154353	0.223024	0.105598	0.0833677	0.0827814	0.214501	0.234661	0.480889	0.14284	0.157949	0.1279	-0.375446	0.736754	-0.448622	0.554773	-0.37243	0.713342
Mycth_2119478	Hypothetical protein	0.355607	0.3334	0.377348	0.882542	1.06991	1.05296	1.02081	1.07274	1.67078	0.467027	0.5794	0.444569	1.08419	1.80032	1.65938	0.541486	1.07278	0.942769	0.463647	0.278986	0.225189	0.507282	-0.552369	0.113241
Mycth_2119528	Sedlin	35.8413	38.993	48.5601	53.5172	53.6021	49.8176	53.6588	53.2842	58.0187	47.5824	44.5197	42.4494	78.681	79.3224	77.6109	51.6237	63.4368	61.442	0.108097	0.37533	0.212851	0.0484416	0.117475	0.332958
Mycth_2119589	Pyridine nucleotide-disulphide oxidoreductase, NAD-binding region	0.705191	0.831163	0.909051	0.576515	0.458015	0.240787	1.10418	1.05721	0.979342	0.540985	0.724208	0.829748	1.02723	1.00804	1.21121	3.0305	2.26922	2.30758	-0.248352	0.4704	0.959415	0.00354513	1.30442	4.47241e-07
Mycth_2119593	Adenosine/AMP deaminase	2.79283	2.80873	2.6805	8.12576	6.57054	7.96767	3.27336	2.57989	2.59607	2.54944	2.38045	2.27723	2.09138	2.24126	2.88533	3.15841	3.135	3.59262	-0.211547	0.267827	-2.02458	2.66517e-39	0.247896	0.181534
Mycth_2119594	Protein of unknown function DUF590	1.28033	1.41683	1.04927	2.47582	1.87643	2.20376	2.89207	3.08523	3.15566	4.66248	5.44679	4.0008	4.24482	3.74036	4.03906	1.78977	1.76704	2.13677	1.90475	4.97762e-28	0.502733	0.00270482	-0.664226	0.000172907
Mycth_2119667	Hypothetical protein	24.3707	24.0038	28.4688	93.7074	100.988	100.817	125.241	123.798	139.484	47.2713	51.6479	50.4023	89.9251	82.3581	86.2463	195.158	206.647	198.46	0.939435	2.40463e-24	-0.566029	2.45605e-13	0.648541	7.29995e-19
Mycth_2119688	Cytochrome P450	111.312	104.054	123.08	89.1999	97.9245	85.8892	200.665	209.732	214.871	172.244	178.683	161.767	253.525	251.561	247.13	238.373	240.261	235.552	0.583876	1.16724e-18	1.08874	3.52973e-62	0.214366	0.00212279
Mycth_2119714	Like-Sm ribonucleoprotein, eukaryotic and archaea-type, core	136.898	128.397	130.482	228.074	237.213	230.958	167.845	150.368	199.003	103.906	126.241	121.125	190.067	181.651	209.891	186.206	192.592	187.47	-0.186842	0.0837646	-0.632983	2.72002e-11	0.150386	0.167812
Mycth_2119719	Carbohydrate Esterase Family 15 protein	2.67163	3.36551	2.3497	3.58401	4.92421	3.74444	1.92202	1.78216	2.61592	5.27435	4.4492	6.07463	2.23815	3.3029	3.15109	2.38223	2.35053	2.18776	0.907718	2.934e-05	-0.869645	7.00912e-05	0.145325	0.619577
Mycth_2119721	Carbohydrate-binding family 9/cellobiose dehydrogenase, cytochrome	0.534198	0.0715482	0.629841	0.857848	1.14802	1.96652	0.418222	0.95224	1.08862	0.467716	1.02863	0.628553	1.76441	2.48175	3.44069	0.135571	0.0749557	0.566495	0.73075	0.317115	0.585839	0.314853	-1.68945	0.0278968
Mycth_2119730	chitosanase	6.63644	5.90948	5.54513	5.94574	6.70339	5.66503	7.62345	6.91426	7.98684	4.82126	4.20128	4.31436	8.40753	7.33509	9.24117	7.35216	6.90526	8.04307	-0.449462	0.00193138	0.0711002	0.632771	0.00412189	0.985116
Mycth_2119779	Radical SAM	83.343	78.3917	87.4182	85.9624	99.5374	92.5967	170.259	173.224	175.172	150.16	146.731	155.311	186.209	192.481	188.316	145.883	138.276	138.612	0.845633	1.49424e-42	0.654499	2.26495e-26	-0.272145	1.75766e-05
Mycth_2119794	FAD-dependent pyridine nucleotide-disulphide oxidoreductase	2.93925	3.05536	1.94482	2.71546	3.04203	3.37032	8.40314	8.39747	7.27117	2.54602	2.5472	2.78738	5.90734	6.41728	6.32005	6.07883	6.22939	6.56622	-0.0169142	0.940079	0.660258	4.65992e-06	-0.327409	0.0179948
Mycth_2119798	Protein kinase, core	0	0	0	0.0872519	0	0	0.0779853	0.245856	0.0676644	0	0.0885266	0.087904	0	0.14239	0.078561	0	0	0.271629	2.05259	0.443662	0.838606	0.746567	-0.52813	0.844154
Mycth_2119814	Hypothetical protein	0.183292	0.392791	0.172887	1.71254	2.0308	1.09524	1.02044	0.670216	0.664042	4.15723	2.96833	3.01934	0.434646	0.465794	0.128497	0.0620225	0.274332	0.0740474	3.771	7.23165e-12	-2.59861	5.15833e-07	-2.50447	0.00105156
Mycth_2119829	Distantly related to plant expansins	0	0	0	0	0	0	0	0	0	0	0	0	0	0	0	0	0	0	NA	NA	NA	NA	NA	NA
Mycth_2119852	Hypothetical protein	2.85507	1.31107	2.30828	5.71618	3.27237	8.09484	1.06439	0	0.184705	0.408123	0.724961	0.239954	0	0.194343	0.643351	1.44915	1.83135	1.48295	-2.26765	0.0091343	-4.74102	2.03878e-07	1.9629	0.033497
Mycth_2119855	SANT, DNA-binding	3.96091	4.49871	3.00753	5.94435	5.31162	5.57887	3.45244	3.82357	2.63678	3.11127	3.37935	2.6798	4.18642	4.2276	3.76948	5.97101	5.71336	6.09657	-0.329744	0.0428057	-0.838237	5.88962e-09	0.872481	4.15798e-09
Mycth_2119902	Protein kinase, core	0	0	0.0199083	0.0246502	0.0483827	0	0.154225	0.185223	0.191164	0.0633589	0.0250103	0.0248344	0.257401	0.120683	0.199754	0.0857038	0.0473846	0.17906	2.33496	0.16196	2.56511	0.0245867	-0.759831	0.428207
Mycth_2119925	Protein kinase-like	7.80166	7.05058	8.02776	11.2744	8.53551	10.7463	16.4111	15.4738	14.3106	8.35853	7.42375	8.11334	10.6517	9.61263	10.3586	18.7995	16.2766	18.242	0.0480933	0.763853	-0.368228	0.00326252	0.23141	0.0590258
Mycth_2119965	Hypothetical protein	35.4817	36.4499	39.2755	27.292	25.3378	29.0171	63.7497	65.0546	68.2496	36.11	37.7982	35.3351	53.7558	55.794	56.153	56.8207	58.1286	62.4542	-0.0412812	0.647767	0.650238	6.27051e-18	-0.13093	0.0866554
Mycth_2120042	Hypothetical protein	6.47084	5.93947	5.10048	4.70349	3.88984	5.04083	11.9978	13.0052	11.2501	6.42962	6.70254	5.6704	9.72634	8.94794	9.46925	10.3126	9.62558	8.77467	0.0918376	0.500496	0.67584	1.24632e-08	-0.309789	0.006195
Mycth_2120116	Hypothetical protein	0.0311799	0.167044	0.205869	0.182075	0.607533	0.439163	0.162738	0.273625	0.225921	0.155997	0.110841	0.220123	0.190126	0.386277	0.131151	0.443128	0.14	0.151155	0.24913	0.803028	-1.16146	0.109253	0.194988	0.839496
Mycth_2120123	Hypothetical protein	6.47507	6.65819	5.91048	13.1119	10.3542	14.4422	11.4468	12.3155	11.3035	9.19618	9.52902	9.03191	11.3567	11.4454	10.9822	9.27655	9.55439	10.3156	0.531675	0.000259862	-0.534515	3.46667e-05	-0.244861	0.0908107
Mycth_2120158	Cyanovirin-N	0.496417	0.851047	1.21742	1.04358	2.73108	1.27126	1.03638	0.87128	1.97829	0.0993457	0.117647	0.11682	1.4126	1.79767	0.208807	0.907079	1.33737	0.962616	-2.97163	0.00699908	-0.932498	0.167647	-0.269268	0.74905
Mycth_2120170	Serine/threonine protein kinase, active site	12.821	13.2922	14.7471	9.05515	7.42077	7.83981	31.4393	31.2323	27.3219	14.3167	13.1845	13.7689	26.2058	24.2686	24.3587	23.8232	24.7101	23.8502	-0.000139018	1	1.24891	7.39035e-50	-0.29061	0.000357034
Mycth_2120237	Zinc finger, FYVE/PHD-type	18.7338	21.8851	18.4066	37.149	32.5061	33.3991	31.7777	31.3248	34.4062	19.2011	17.4199	15.6901	50.1751	43.8261	42.6146	37.4405	41.8389	37.7619	-0.18202	0.128283	0.0337673	0.761216	0.283954	0.00596626
Mycth_2120346	Epoxide hydrolase-like	0.18182	0	0.102899	0.254818	0.125037	0.419057	0.493468	0.23934	0.0658709	0.509416	0.30163	0.470657	0.147825	0.103962	0	0	0.122458	0.0881432	2.13857	0.028879	-2.014	0.0457893	-1.92479	0.0883031
Mycth_2120425	Hypothetical protein	0	0	0.0722558	0	0.175602	0	0.239894	0	0.0693818	0	0	0	0.233555	0.146004	0	0.0777642	0.343959	0.185682	-0.819467	0.77422	0.707481	0.757105	0.985939	0.664564
Mycth_2120439	Protein kinase-like	4.15482	4.09365	7.97307	8.58934	9.03157	10.2119	4.13766	4.13858	5.53649	4.06185	3.50857	2.64102	2.81498	2.18452	1.15505	10.811	9.22051	9.95516	-0.689909	0.0142171	-2.54587	5.53659e-21	1.13746	1.55331e-05
Mycth_2120441	Hypothetical protein	10.4981	9.40991	8.09314	10.3745	13.5945	12.4728	20.2313	19.7655	19.4738	15.151	14.892	13.5995	12.8747	12.1208	10.9334	22.7488	18.413	19.3296	0.629939	1.69249e-06	-0.393125	0.00288364	0.0496145	0.745032
Mycth_2120482	Cupin 1	0.304431	0.326194	0.533277	0.761882	0.797548	0.668237	1.27114	1.62204	1.45742	0.435174	0.515342	0.358203	1.06076	0.870344	0.594528	0.485634	0.878732	1.05416	0.141301	0.823674	-0.192203	0.690575	-0.838697	0.0537214
Mycth_2120489	Hypothetical protein	0	0	0	0.287362	0	0.210035	0	0	0	0	0	0.0965034	0	0	0	0.0832584	0	0	1.10408	0.806763	-3.81437	0.309166	1.12209	0.813465
Mycth_2120491	Major facilitator superfamily MFS-1	0	0.241342	0.212454	0.300638	0.221281	0.164803	0.537417	0.60005	0.845156	0.193184	0.228772	0.795072	0.261609	0.490623	0.541384	0.391972	0.397313	0.233983	1.40843	0.0585894	0.535547	0.463401	-0.929813	0.178888
Mycth_2120498	Cupin, RmlC-type	0	0	0	0	0	0	0.128596	0	0.0557886	0	0	0	0	0.0586996	0.129545	0.0625288	0	0	0	1	1.8366	0.650832	-1.30667	0.780685
Mycth_2120499	Hypothetical protein	0.0222473	0	0.0209844	0	0.00849966	0	0.0232231	0.0162696	0	0	0	0	0.0376826	0.014134	0.0155964	0.0225841	0.00832432	0.00898757	-3.27777	0.0911831	2.4461	0.19236	0.0840901	0.970685
Mycth_2120504	Cytochrome P450, E-class, group I	0	0.0309768	0.027269	0	0.0662713	0.0370176	0	0	0.0261843	0	0	0	0	0.192854	0	0.0586956	0	0	-1.72047	0.584429	0.53254	0.846291	0.968095	0.782199
Mycth_2120525	Taurine catabolism dioxygenase TauD/TfdA	0.826416	1.15499	1.22009	1.00714	1.11194	0.782129	2.13791	0.985376	0.943757	1.18647	0.808965	0.887831	3.21343	2.49962	3.47614	1.38605	1.49233	2.56927	-0.159754	0.723634	1.28416	0.000274706	0.440235	0.262153
Mycth_2120747	Protein kinase-like	4.21411	4.91199	3.16917	6.31835	5.54804	6.01571	7.4604	8.4021	8.81986	4.30223	3.77892	3.61833	10.1281	7.29924	8.11431	7.05278	7.0317	7.97155	-0.0750086	0.707	0.141112	0.385972	-0.14225	0.409078
Mycth_2120748	Lipocalin	0.88585	1.18647	1.16382	2.06917	1.74056	1.98498	4.49143	3.85226	3.75374	4.55865	4.76114	3.79701	1.89701	2.23108	1.86307	2.85837	2.30839	3.48923	2.00564	1.06526e-19	-0.320824	0.167647	-0.462929	0.0253152
Mycth_2120753	Cytochrome P450	2.75951	3.69598	2.44018	2.51784	2.2074	2.68684	11.4022	12.8651	10.2056	0.949177	1.29434	1.25142	10.5167	12.4639	10.64	10.1547	9.61547	10.3816	-1.36432	2.28004e-11	1.81262	3.46612e-30	-0.168208	0.278412
Mycth_2120773	Peptidase S14, ClpP	1.24076	1.39129	1.68744	2.59487	3.57181	2.62322	3.25302	3.92493	3.34518	1.29928	1.57283	1.59572	3.54829	2.96977	3.51977	4.10084	3.5953	4.61614	0.0246713	0.940409	-0.186604	0.377365	0.25	0.238706
Mycth_2120781	Hypothetical protein	41.3648	41.336	30.2438	18.9351	18.2923	20.667	44.6525	51.0921	53.1978	24.5158	23.8861	23.6755	53.9547	50.2487	52.2508	30.7493	31.9301	32.1495	-0.656936	1.48711e-11	1.06256	4.89616e-28	-0.629609	4.72348e-11
Mycth_2120853	Erg28-like	69.6445	65.2372	81.8887	73.3357	82.806	71.2959	83.4729	76.9681	90.493	64.8282	66.0826	65.924	83.3829	94.5535	94.4863	88.1315	88.5942	82.3037	-0.155826	0.150785	-0.113419	0.281822	0.0672031	0.572435
Mycth_2120854	Galactose-1-phosphate uridyl transferase, class I	29.7521	28.821	29.6857	33.4233	36.9686	33.7905	51.381	48.3764	50.8131	31.9224	28.306	29.625	46.2885	45.9012	46.9091	44.3315	42.0867	40.2279	0.0133509	0.888723	0.043069	0.576643	-0.226421	0.00127777
Mycth_2120908	Methyltransferase type 12	0	0	0	0	0.0758632	0	0	0	0	0	0	0	0	0	0	0	0.148596	0	0	1	-1.58486	0.801276	2.02603	0.77378
Mycth_2120909	Hypothetical protein	0.0898279	0.384998	0.254186	0.52455	0.411829	1.15019	1.40652	0.886839	1.13902	1.34826	0.425771	1.05694	2.09968	2.14009	1.70028	0.638315	0.201667	0.544337	1.97174	0.0104122	1.15681	0.054511	-1.28229	0.0657944
Mycth_2120910	Hypothetical protein	0.268684	0.0479819	0.0844772	0.78449	0.410607	0.860082	0.560939	1.03158	0.446143	0.35847	0.106127	0.263451	0.364078	0.341398	0.23545	0.727338	1.05561	0.162816	0.858426	0.356989	-1.49104	0.0312039	-0.0248139	0.980422
Mycth_2120970	Hypothetical protein	25.4274	25.4731	19.4504	24.0833	28.4331	26.6025	27.5139	25.2283	24.2002	23.9954	19.9646	21.1012	27.3646	24.7734	26.63	23.0318	24.5978	23.4259	-0.11995	0.320145	-0.380278	0.00036358	-0.0918258	0.467323
Mycth_2120988	Cytochrome P450, E-class, group I	2.77432	3.16865	4.77356	1.45984	1.25795	1.56147	4.10533	3.77907	3.72769	1.0067	1.11991	1.04029	6.13472	5.52013	5.1936	1.94976	1.88222	2.25388	-1.78292	1.2133e-13	1.60769	6.54423e-13	-0.911906	4.07825e-05
Mycth_2121009	Hypothetical protein	0.510896	0.547418	0.444825	0.458981	1.03601	0.503208	1.23071	1.2502	1.67293	0.314595	0.325981	0.416171	1.5177	1.12355	1.36377	0.279263	0.794062	0.762071	-0.522665	0.355893	0.618774	0.162108	-1.17953	0.00817731
Mycth_2121074	Hypothetical protein	150.911	144.564	138.095	219.916	242.672	226.975	106.039	134.658	134.234	150.78	151.333	160.87	116.972	105.177	116.059	112.039	109.984	108.373	0.0819235	0.42585	-1.40201	3.12874e-57	-0.160195	0.124524
Mycth_2121095	Guanylate kinase	1.24279	1.33164	1.25598	3.0066	1.52619	2.04598	1.01931	1.75281	1.52762	0.444134	0.210381	1.14896	0.902165	1.77653	1.68028	0.811035	1.89329	1.39862	-1.10752	0.066229	-0.963328	0.049717	-0.0532552	0.938234
Mycth_2121130	Peptidase A1; aspartic protease	1.39732	1.66832	1.28034	3.03073	2.51673	2.91381	2.29211	1.83937	2.85658	1.15851	1.37193	0.845553	6.04546	5.63081	4.61806	3.85015	3.45074	3.38698	-0.372548	0.226924	0.57498	0.0086662	0.627423	0.00816932
Mycth_2121166	Hypothetical protein	0.0326294	0.017481	0.0615542	0.114324	0.112196	0.417798	0.323576	0.357931	0.251199	0	0	0.0191963	0.182384	0.373139	0.120092	0.215302	0.219762	0.197727	-2.55297	0.0993472	-0.278888	0.692222	-0.531819	0.460681
Mycth_2121175	hypothetical protein	2700.26	5811.39	2393.36	4887.23	4596.51	4995.04	601.241	628.26	625.985	3939.04	7665.95	5466.7	503.878	546.393	514.761	987.367	874.88	815.035	0.643679	0.047006	-3.58211	4.46724e-33	0.551633	0.102365
Mycth_2121249	Ribosomal protein S15	150.246	151.733	124.976	99.6526	103.998	101.052	128.996	125.823	145.837	135.145	124.952	121.56	126.842	128.211	126.306	144.572	144.043	140.509	-0.172558	0.0150976	-0.0492163	0.517414	0.12055	0.107492
Mycth_2121306	DNA polymerase delta, subunit 4	67.8016	67.0006	55.8479	70.1622	74.3184	78.5871	89.3174	93.3854	98.0972	65.3875	63.5723	56.9231	60.6868	62.8928	57.4029	85.1738	79.8368	80.4222	-0.0466898	0.617424	-0.673182	2.73235e-18	-0.17175	0.0355214
Mycth_2121324	Tyrosine protein kinase, active site	0.23065	0.141222	0.062159	0.577234	0.830851	0.843807	1.03186	0.97591	0.954984	0.626442	0.546623	0.542779	1.80827	1.91543	1.24737	0.903118	1.7014	1.75709	1.98678	0.000341064	0.773814	0.0365235	0.572249	0.136309
Mycth_2121336	BTB/POZ-like	2.11504	1.59249	2.58807	5.00707	4.12765	3.00095	6.44442	5.51811	6.0575	1.60157	1.82888	1.74876	11.7931	14.0545	12.2025	5.51272	6.7375	5.54234	-0.310556	0.303176	1.27095	2.20515e-10	0.00243257	0.99661
Mycth_2121350	Gon7	24.6537	20.4925	35.3746	40.4849	30.3122	32.3328	42.58	37.2063	35.0502	29.4535	31.5155	34.2826	76.9877	94.9742	85.4744	46.7171	51.8263	51.2474	0.219575	0.248083	0.947617	4.54902e-09	0.406002	0.0207161
Mycth_2121442	Zinc finger, C2H2-like	13.3379	11.3079	9.59768	14.7342	14.0266	16.5501	17.7266	17.0823	18.1516	13.5527	13.8089	15.532	20.7169	20.2126	20.9302	15.8779	15.4351	16.0816	0.313663	0.00477191	0.0781019	0.488547	-0.138746	0.23367
Mycth_2121454	Serine/threonine protein kinase, active site	0.636371	0.097409	0.428747	0.53087	0.625186	0.814833	0.664284	0.997248	1.0704	0.727737	0.538626	0.106968	1.20108	0.519809	0.57359	0.461432	0.408193	0.440716	0.228048	0.813222	-0.15091	0.849801	-1.03931	0.197771
Mycth_2121463	Hypothetical protein	2.05496	1.7202	1.63544	7.34995	6.3299	5.92029	3.55281	3.31086	4.71117	2.44179	2.58724	3.24908	4.17683	4.52861	4.25433	4.82403	3.74843	5.91497	0.596749	0.0427595	-0.97012	1.78088e-05	0.334404	0.20625
Mycth_2121561	Ubiquitin fusion degradation protein UFD1	48.1369	49.3864	61.4395	84.7268	79.8675	82.1817	86.6891	87.6581	92.5897	64.3592	57.2021	63.0574	118.029	121.332	120.31	102.992	97.1499	97.8389	0.19984	0.0246721	0.170927	0.0425277	0.181109	0.0402799
Mycth_2121672	Hypothetical protein	1.46231	1.56685	1.39769	1.48013	1.40788	1.02358	8.54815	9.9882	9.58894	2.38019	3.16523	2.79885	1.5852	2.24825	2.00929	7.066	6.98173	6.09657	0.898463	2.7842e-07	0.201599	0.318228	-0.45729	0.00127769
Mycth_2121685	Hypothetical protein	2.37337	2.20717	2.36536	3.87015	4.00342	3.26831	4.02006	5.207	3.69082	2.46448	2.7593	3.21411	8.05524	6.74261	7.91112	5.31866	5.73044	5.48149	0.260343	0.279015	0.649674	0.000483769	0.384762	0.0538611
Mycth_2121696	Protein kinase-like	0.100273	0.0537206	0.0472904	0.117109	0	0.320983	0.366349	0.274989	0	0.200672	0.297049	0.353952	0.764293	0.143336	0.158166	0.0508955	0	0.121526	2.06734	0.122891	0.936958	0.443416	-1.87841	0.209101
Mycth_2121737	Fungal transcriptional regulatory protein, N-terminal	14.3638	11.957	14.5131	13.3514	14.1188	13.0664	6.45305	6.73143	6.91644	4.5711	4.63218	4.76006	33.3067	31.6217	32.2644	12.1587	12.2968	12.3951	-1.56587	2.06149e-55	0.887781	9.48675e-27	0.895471	5.35836e-21
Mycth_2121768	Hypothetical protein	3.02392	2.62875	2.20647	6.46357	6.63753	5.40611	8.09986	7.354	8.57816	5.16673	5.61148	4.73286	12.9305	14.2998	13.9494	13.1186	14.6344	12.6887	0.969967	4.26738e-11	0.778159	8.40438e-11	0.770711	3.74754e-11
Mycth_2121801	xylanase	0.137818	0.443011	0.194992	0.0804789	0	0.352935	0.575453	0.302362	0.249648	0.275809	0.244964	0.162161	0.210093	0.262674	0.652164	0.139905	0.309406	0.167029	-0.173407	0.890398	1.046	0.341125	-0.847756	0.443095
Mycth_2121898	Hypothetical protein	0	0	0	0	0	0	0	0	0	0	0	0	0	0	0	0	0	0	NA	NA	NA	NA	NA	NA
Mycth_2121938	Hypothetical protein	1211.24	1135.21	1085.36	1009.85	1083.81	951.561	1525.7	1533.26	1563.97	809.758	763.32	782.067	1812.82	1831.71	1800.65	2073.36	2138.14	2102.6	-0.55547	5.079e-30	0.465115	8.30423e-22	0.472231	2.78031e-22
Mycth_2121946	Hypothetical protein	0	0.11468	0	0.124999	0.368017	0.548175	0.111724	0.587033	0.581626	0	0.126825	0.125933	0.217543	0.611974	0.225097	0.760545	0.120142	1.03771	1.05881	0.625043	-0.333206	0.797376	0.598891	0.642908
Mycth_2121955	Zinc finger, Tim10/DDP-type	355.953	339.744	348.433	418.782	451.785	393.185	361.464	383.269	360.425	416.742	378.446	350.307	362.249	368.601	373.274	449.596	447.805	415.097	0.12016	0.0851474	-0.568584	4.66968e-19	0.271568	4.43021e-05
Mycth_2122013	Hypothetical protein	0.380447	0.95117	0.598084	0.444325	1.88957	1.29904	1.58854	0.417336	0.689153	0.126895	0.300544	0	0.515523	0.241704	0.266711	2.44598	2.27765	0.30739	-2.19119	0.0785852	-2.20646	0.0182739	0.932595	0.307477
Mycth_2122038	Conserved hypothetical protein CHP02464	5.93862	5.68941	4.2835	10.7708	10.7304	8.49862	6.85548	10.7297	6.70755	4.40433	3.64271	3.04164	9.15948	9.78734	8.22854	4.89375	5.25454	5.58852	-0.523478	0.0320805	-0.516861	0.0113772	-0.599138	0.00810442
Mycth_2122065	Hypothetical protein	0.505846	0.271004	1.90852	0.98463	0.676412	0.431803	4.31228	4.99404	2.74891	0.843606	1.59842	2.67837	5.48355	8.43601	6.91512	5.73413	4.54257	6.94805	0.873525	0.113259	2.93413	1.05618e-08	0.542159	0.263172
Mycth_2122073	Ribosomal protein L18ae	1814.6	1708.29	1898.21	1457.9	1482.27	1517.99	1244.92	1187.43	1219.64	1294.06	1366.47	1373.24	1251.35	1204.78	1263.15	1339.83	1334.42	1386.08	-0.440034	6.24316e-17	-0.634217	4.82909e-34	0.175286	0.00169992
Mycth_2122076	Hypothetical protein	1.03566	0.317057	1.04665	2.5055	1.69577	2.08387	1.00387	0.811486	1.94303	1.25838	0.0876587	0.0870422	3.68384	2.25591	2.10035	1.65211	1.07951	0.268966	-0.727207	0.370366	-0.0168098	0.983316	-0.297797	0.722015
Mycth_2122102	Hypothetical protein	56.021	55.5298	60.2011	86.3189	100.406	101.14	73.8471	80.2683	74.4084	93.1814	96.7393	98.3976	77.7314	85.2361	80.5078	100.063	94.864	99.2997	0.732387	6.68942e-22	-0.613804	1.65089e-16	0.388113	4.4421e-07
Mycth_2122104	Hypothetical protein	28.6388	29.0323	26.0425	42.0594	56.2147	48.3079	15.753	22.7622	19.2597	16.4733	16.2567	12.3086	14.814	17.4865	18.0333	15.1455	14.63	13.7173	-0.903696	3.99968e-07	-1.91605	1.34962e-31	-0.382677	0.0559567
Mycth_2122106	Hypothetical protein	0.976482	0.760936	0.544257	1.14043	1.3227	1.19349	0.972981	1.07116	1.04522	0.355307	0.420762	0.522253	1.35325	0.676772	1.16686	0.946208	1.14594	0.537933	-0.829819	0.0953342	-0.573374	0.158603	-0.201041	0.689936
[truncated: 7,444 more rows]

## Sheet: Table S3
Table S3. Gene Ontology (GO) enrichment analysis of the genes showing significantly differential expression in ΔMttrc-1 versus MtWT (p-values <0.05).
[truncated: 60 more rows]
